# Supplementary material for: In Vitro and In Silico Mechanistic Insights into miR-21-5p-Mediated Topoisomerase Drug Resistance in Human Colorectal Cancer Cells
Source: Biomolecules. 2019 Sep 9;9(9):467. doi: 10.3390/biom9090467 (PMC6769444; doi:10.3390/biom9090467)
Supplement: Supplementary file 1 [file biomolecules-09-00467-s001.zip]

Archive with 6 entries (6 files):
- FigS1.jpg
- FigS2.jpg
- FigS3.jpg
- File S1-microarray-DEGs.xls
- Table S1-Genes-CLUE.docx
- Table S2-proteasome genes.docx
