# Supplementary material for: In Vitro and In Silico Mechanistic Insights into miR-21-5p-Mediated Topoisomerase Drug Resistance in Human Colorectal Cancer Cells
Source: Biomolecules. 2019 Sep 9;9(9):467. doi: 10.3390/biom9090467 (PMC6769444; doi:10.3390/biom9090467)
Supplement: Supplementary file 1 [file biomolecules-09-00467-s001.zip › File S1-microarray-DEGs.xls]

## Sheet: Microarray Dataset
File S1. Differentially expressed genes in DLD-1-miR-21 vs. DLD-1-vector.
Probe ID	Fold change (log2)	p value	Gene_symbol	Description
PH_hs_0016786	3.99983	3.57707e-15	SYNC	syncoilin, intermediate filament protein
PH_hs_0008478	3.96793	2.8451e-09	ODAM	odontogenic, ameloblast asssociated
PH_hs_0048914	3.84031	9.91797e-13	VASH2	vasohibin 2
PH_hs_0003342	3.59784	2.92176e-18	ENTPD3	ectonucleoside triphosphate diphosphohydrolase 3
PH_hs_0019591	3.54306	7.00513e-14	TMPRSS4	transmembrane protease, serine 4
PH_hs_0010092	3.4386	1.80883e-23	FUT3	fucosyltransferase 3 (galactoside 3(4)-L-fucosyltransferase, Lewis blood group)
PH_hs_0000374	3.21163	1.10962e-26	S100P	S100 calcium binding protein P
PH_hs_0060879	3.07046	3.05953e-20	KCNQ1	potassium voltage-gated channel, KQT-like subfamily, member 1
PH_hs_0005723	3.0482	6.29775e-07	CHRNA6	cholinergic receptor, nicotinic, alpha 6 (neuronal)
PH_hs_0045943	2.97448	0.00029409	DLL3	delta-like 3 (Drosophila)
PH_hs_0014200	2.9611	1.06724e-22	KLK10	kallikrein-related peptidase 10
PH_hs_0036613	2.92447	1.64703e-07	APOA1	apolipoprotein A-I
PH_hs_0060187	2.87303	1.72245e-05	FAM163B	family with sequence similarity 163, member B
PH_hs_0034971	2.83314	2.42482e-05	GUCY2GP	guanylate cyclase 2G, pseudogene
PH_hs_0007718	2.81625	9.40204e-16	GGT6	gamma-glutamyltransferase 6
PH_hs_0025140	2.80719	3.95544e-05	LECT1	leukocyte cell derived chemotaxin 1
PH_hs_0043618	2.61819	0.000830308	LRTOMT	leucine rich transmembrane and 0-methyltransferase domain containing
PH_hs_0009275	2.60219	2.22521e-07	RC3H1	ring finger and CCCH-type domains 1
PH_hs_0010888	2.59852	0.000389569	IPCEF1	interaction protein for cytohesin exchange factors 1
PH_hs_0004333	2.57464	2.13562e-11	CCL20	chemokine (C-C motif) ligand 20
PH_hs_0060865	2.56716	0.00127882	PRH2	proline-rich protein HaeIII subfamily 2
PH_hs_0025101	2.55162	1.06218e-10	NUPR1	nuclear protein, transcriptional regulator, 1
PH_hs_0037891	2.55059	1.94039e-05	CHODL-AS1	CHODL antisense RNA 1
PH_hs_0012612	2.4962	6.5187e-05	CCR9	chemokine (C-C motif) receptor 9
PH_hs_0049614	2.48003	6.48061e-09	TDGF1|TDGF1P3	teratocarcinoma-derived growth factor 1|teratocarcinoma-derived growth factor 1 pseudogene 3
PH_hs_0021988	2.47818	3.77835e-05	TMPO	thymopoietin
PH_hs_0028041	2.47607	1.60015e-08	CTNNA1	catenin (cadherin-associated protein), alpha 1, 102kDa
PH_hs_0000263	2.46489	1.27841e-07	CD28	CD28 molecule
PH_hs_0043935	2.45798	0.000738269	NPSR1	neuropeptide S receptor 1
PH_hs_0032649	2.42288	0.000132868	SLITRK2	SLIT and NTRK-like family, member 2
PH_hs_0048886	2.41509	5.28648e-11	NPNT	nephronectin
PH_hs_0027809	2.414	0.0107171	SRCRB4D	scavenger receptor cysteine rich domain containing, group B (4 domains)
PH_hs_0005347	2.40984	1.0128e-05	CCDC8	coiled-coil domain containing 8
PH_hs_0048607	2.40643	0.00184425	NRG3	neuregulin 3
PH_hs_0045337	2.39755	3.84793e-05	C2orf61	chromosome 2 open reading frame 61
PH_hs_0044538	2.39308	6.35375e-08	TAOK1	TAO kinase 1
PH_hs_0013316	2.37725	1.14461e-24	SLPI	secretory leukocyte peptidase inhibitor
PH_hs_0060282	2.37435	1.0542e-06	KLRK1	killer cell lectin-like receptor subfamily K, member 1
PH_hs_0035850	2.37182	0.00134822	TVP23A	trans-golgi network vesicle protein 23 homolog A (S. cerevisiae)
PH_hs_0060123	2.36542	0.0039253	ASTN2	astrotactin 2
PH_hs_0024049	2.36436	1.08354e-07	KCNQ1	potassium voltage-gated channel, KQT-like subfamily, member 1
PH_hs_0022679	2.36199	1.38602e-07	BAZ2A	bromodomain adjacent to zinc finger domain, 2A
PH_hs_0034473	2.35155	4.50361e-05	LOC728637	uncharacterized LOC728637
PH_hs_0016167	2.35068	0.00363601	ZNF781	zinc finger protein 781
PH_hs_0031471	2.33666	0.00469798	FPR2	formyl peptide receptor 2
PH_hs_0023522	2.32436	0.000440218	MMP25	matrix metallopeptidase 25
PH_hs_0031444	2.32383	0.000268604	TSPYL6	TSPY-like 6
PH_hs_0031596	2.316	0.00285565	SERPINB4	serpin peptidase inhibitor, clade B (ovalbumin), member 4
PH_hs_0032881	2.31568	0.00192553	ATP1A4	ATPase, Na+/K+ transporting, alpha 4 polypeptide
PH_hs_0031559	2.31067	0.000792686	ECM2	extracellular matrix protein 2, female organ and adipocyte specific
PH_hs_0000323	2.31058	1.09646e-14	MMP14	matrix metallopeptidase 14 (membrane-inserted)
PH_hs_0048521	2.29814	0.000741268	SLC6A19	solute carrier family 6 (neutral amino acid transporter), member 19
PH_hs_0030884	2.28884	1.13794e-09	KCNJ18	potassium inwardly-rectifying channel, subfamily J, member 18
PH_hs_0024396	2.27173	1.65517e-06	NMB	neuromedin B
PH_hs_0031096	2.27145	6.25988e-20	FAM211A	family with sequence similarity 211, member A
PH_hs_0009154	2.26604	0.00072635	GPR85	G protein-coupled receptor 85
PH_hs_0034656	2.26236	7.38987e-09	ORM1|ORM2	orosomucoid 1|orosomucoid 2
PH_hs_0061774	2.26163	5.20547e-11	LPGAT1	lysophosphatidylglycerol acyltransferase 1
PH_hs_0023472	2.25718	0.000970867	HSD17B13	hydroxysteroid (17-beta) dehydrogenase 13
PH_hs_0036967	2.2489	0.000711184	OR1F2P	olfactory receptor, family 1, subfamily F, member 2
PH_hs_0042036	2.24534	9.16274e-06	CRYBB2	crystallin, beta B2
PH_hs_0060065	2.24104	0.0087436	LOC101060391|LOC100292909	uncharacterized LOC101060391|uncharacterized LOC100292909
PH_hs_0023639	2.23651	8.38865e-05	ANGPTL1	angiopoietin-like 1
PH_hs_0060056	2.23076	0.000166061	TRIM77P	tripartite motif containing 77, pseudogene
PH_hs_0036496	2.21805	0.00123861	TWIST2	twist basic helix-loop-helix transcription factor 2
PH_hs_0002979	2.2128	2.4961e-11	SULT1C2	sulfotransferase family, cytosolic, 1C, member 2
PH_hs_0003988	2.21131	7.93075e-18	PROS1	protein S (alpha)
PH_hs_0034747	2.21048	0.000422989	FLG	filaggrin
PH_hs_0047098	2.2104	0.0112203	SLC15A5	solute carrier family 15, member 5
PH_hs_0032901	2.20834	0.00488601	QRFPR	pyroglutamylated RFamide peptide receptor
PH_hs_0008192	2.2047	0.0356942	LOC284688	uncharacterized LOC284688
PH_hs_0036543	2.19857	0.000629733	TTTY3B|TTTY3	testis-specific transcript, Y-linked 3B (non-protein coding)|testis-specific transcript, Y-linked 3 (non-protein coding)
PH_hs_0030842	2.19717	2.05425e-14	LEPREL4	leprecan-like 4
PH_hs_0042448	2.19199	0.00668963	GADL1	glutamate decarboxylase-like 1
PH_hs_0031624	2.19138	0.000569197	C1orf141	chromosome 1 open reading frame 141
PH_hs_0045059	2.19077	1.01521e-12	CPT1A	carnitine palmitoyltransferase 1A (liver)
PH_hs_0048156	2.18408	0.00146215	RASGRF1	Ras protein-specific guanine nucleotide-releasing factor 1
PH_hs_0029211	2.18348	2.19199e-05	C5orf20	chromosome 5 open reading frame 20
PH_hs_0032593	2.16722	0.00674098	LILRB2	leukocyte immunoglobulin-like receptor, subfamily B (with TM and ITIM domains), member 2
PH_hs_0047314	2.16244	4.6594e-05	RINL	Ras and Rab interactor-like
PH_hs_0031776	2.16046	4.6072e-10	KIAA1211L	KIAA1211-like
PH_hs_0035917	2.15214	0.00163917	SPATA6	spermatogenesis associated 6
PH_hs_0027308	2.15007	5.3291e-05	BEGAIN	brain-enriched guanylate kinase-associated
PH_hs_0001182	2.14616	1.02834e-05	OPALIN	oligodendrocytic myelin paranodal and inner loop protein
PH_hs_0035255	2.13304	0.00287509	GALNTL6	UDP-N-acetyl-alpha-D-galactosamine:polypeptide N-acetylgalactosaminyltransferase-like 6
PH_hs_0032786	2.13114	0.0202625	C17orf77	chromosome 17 open reading frame 77
PH_hs_0040930	2.12758	0.0109077	CPM	carboxypeptidase M
PH_hs_0030966	2.11781	0.00175905	ADAMTS1	ADAM metallopeptidase with thrombospondin type 1 motif, 1
PH_hs_0035515	2.11738	0.00401749	MMP16	matrix metallopeptidase 16 (membrane-inserted)
PH_hs_0034117	2.11701	1.11301e-06	DCAF12L2	DDB1 and CUL4 associated factor 12-like 2
PH_hs_0042497	2.1166	1.78308e-10	OR7G1	olfactory receptor, family 7, subfamily G, member 1
PH_hs_0022962	2.11629	6.09013e-06	ANKRD24	ankyrin repeat domain 24
PH_hs_0031293	2.1155	0.00617348	DAZ3|DAZ4|DAZ2|DAZ1	deleted in azoospermia 3|deleted in azoospermia 4|deleted in azoospermia 2|deleted in azoospermia 1
PH_hs_0032952	2.1093	0.00474651	C13orf35	chromosome 13 open reading frame 35
PH_hs_0034987	2.10757	8.83558e-05	SKINTL	Skint-like, pseudogene
PH_hs_0039636	2.10711	0.000887078	RPSAP52	ribosomal protein SA pseudogene 52
PH_hs_0011489	2.10637	2.04106e-09	SLFNL1	schlafen-like 1
PH_hs_0004099	2.10422	1.08542e-07	LY96	lymphocyte antigen 96
PH_hs_0061699	2.10004	0.00199414	ASMT	acetylserotonin O-methyltransferase
PH_hs_0025505	2.09365	6.56718e-05	OSGIN2	oxidative stress induced growth inhibitor family member 2
PH_hs_0039881	2.08514	0.00176716	MLANA	melan-A
PH_hs_0046271	2.07794	2.96071e-08	WDR65	WD repeat domain 65
PH_hs_0036939	2.0779	0.000193019	LINC00111	long intergenic non-protein coding RNA 111
PH_hs_0035045	2.07717	0.00262502	DKFZP686I15217	uncharacterized LOC401232
PH_hs_0060128	2.077	4.78928e-05	UBR2	ubiquitin protein ligase E3 component n-recognin 2
PH_hs_0038657	2.06408	0.0467873	NXPH2	neurexophilin 2
PH_hs_0014065	2.0529	0.045996	TAS2R7	taste receptor, type 2, member 7
PH_hs_0023926	2.04912	8.98568e-07	PRKCB	protein kinase C, beta
PH_hs_0003367	2.03916	0.000825111	C1orf87	chromosome 1 open reading frame 87
PH_hs_0037535	2.03349	0.00290982	TCEB1	transcription elongation factor B (SIII), polypeptide 1 (15kDa, elongin C)
PH_hs_0009139	2.03013	0.00388488	LRRC32	leucine rich repeat containing 32
PH_hs_0032645	2.02958	0.00885073	SAMD9L	sterile alpha motif domain containing 9-like
PH_hs_0015591	2.02926	0.000231536	NEUROD4	neuronal differentiation 4
PH_hs_0031065	2.02586	0.00220363	ARHGEF40	Rho guanine nucleotide exchange factor (GEF) 40
PH_hs_0036187	2.02546	0.0457479	C17orf104	chromosome 17 open reading frame 104
PH_hs_0047637	2.02517	0.00153396	MAP1B	microtubule-associated protein 1B
PH_hs_0018785	2.01942	5.34947e-10	PORCN	porcupine homolog (Drosophila)
PH_hs_0034425	2.01883	0.00597479	FLJ45964	uncharacterized FLJ45964
PH_hs_0000118	2.01783	0.00116252	MYBPH	myosin binding protein H
PH_hs_0025393	2.01635	2.54487e-14	MED13L	mediator complex subunit 13-like
PH_hs_0032819	2.01593	0.00844523	TTC16	tetratricopeptide repeat domain 16
PH_hs_0042950	2.01518	1.6157e-15	UCA1	urothelial cancer associated 1 (non-protein coding)
PH_hs_0002554	2.01463	0.00738691	COLEC12	collectin sub-family member 12
PH_hs_0029861	2.01281	3.81518e-05	IDO2	indoleamine 2,3-dioxygenase 2
PH_hs_0035669	2.01214	0.00241831	PHACTR1	phosphatase and actin regulator 1
PH_hs_0009272	2.01197	1.12259e-14	JDP2	Jun dimerization protein 2
PH_hs_0040795	2.00809	0.00632064	CATSPERB	catsper channel auxiliary subunit beta
PH_hs_0032524	2.00614	0.000911617	SSX2|SSX3	synovial sarcoma, X breakpoint 2|synovial sarcoma, X breakpoint 3
PH_hs_0031383	2.00392	0.0015585	CALML6	calmodulin-like 6
PH_hs_0024848	2.00152	2.25778e-06	NEU3	sialidase 3 (membrane sialidase)
PH_hs_0016122	1.99602	3.2859e-09	SLC1A4	solute carrier family 1 (glutamate/neutral amino acid transporter), member 4
PH_hs_0002381	1.99522	2.69037e-12	SPTBN2	spectrin, beta, non-erythrocytic 2
PH_hs_0042999	1.99351	0.000455812	OR6V1	olfactory receptor, family 6, subfamily V, member 1
PH_hs_0031921	1.99205	9.31777e-13	CRTAM	cytotoxic and regulatory T cell molecule
PH_hs_0040950	1.98907	0.0445571	ZDBF2	zinc finger, DBF-type containing 2
PH_hs_0062544	1.98876	3.08334e-05	LOC441081|LOC101060375|LOC100653060|LOC100653059|LOC100653058|LOC100653056	POM121 membrane glycoprotein (rat) pseudogene|putative POM121-like protein 1-like|putative POM121-like protein 1-like|putative POM121-like protein 1-like|putative POM121-like protein 1-like|putative POM121-like protein 1-like
PH_hs_0041145	1.98838	0.0109155	LRRIQ1	leucine-rich repeats and IQ motif containing 1
PH_hs_0007929	1.98505	1.49441e-10	SLC16A14	solute carrier family 16, member 14 (monocarboxylic acid transporter 14)
PH_hs_0024743	1.98501	0.0012396	PDE11A	phosphodiesterase 11A
PH_hs_0006352	1.98211	0.00167461	WFDC8	WAP four-disulfide core domain 8
PH_hs_0036887	1.97739	0.0123501	PTPRQ	protein tyrosine phosphatase, receptor type, Q
PH_hs_0049446	1.97717	2.20307e-17	OVOL1	ovo-like 1(Drosophila)
PH_hs_0033184	1.97487	0.000265327	PRKCQ	protein kinase C, theta
PH_hs_0035705	1.9746	0.0152031	SYN1	synapsin I
PH_hs_0033742	1.97211	0.0179046	CPLX4	complexin 4
PH_hs_0043805	1.97098	0.000834758	DIAPH2	diaphanous homolog 2 (Drosophila)
PH_hs_0012309	1.96772	7.18605e-07	TNFRSF18	tumor necrosis factor receptor superfamily, member 18
PH_hs_0048304	1.96727	2.48804e-13	RUFY2	RUN and FYVE domain containing 2
PH_hs_0000461	1.9669	0.000704022	CDHR2	cadherin-related family member 2
PH_hs_0008950	1.96414	6.5217e-05	PLA2G4E	phospholipase A2, group IVE
PH_hs_0014821	1.96349	0.00228955	FGF23	fibroblast growth factor 23
PH_hs_0047759	1.96193	0.00850172	FSD1L	fibronectin type III and SPRY domain containing 1-like
PH_hs_0045688	1.95979	0.00521473	CACNA1C	calcium channel, voltage-dependent, L type, alpha 1C subunit
PH_hs_0033769	1.95896	0.00438307	SPDYC	speedy homolog C (Xenopus laevis)
PH_hs_0049359	1.95758	4.24113e-06	NPAP1	nuclear pore associated protein 1
PH_hs_0005436	1.95712	4.94479e-07	ILDR1	immunoglobulin-like domain containing receptor 1
PH_hs_0034672	1.95624	9.37298e-14	LENG9	leukocyte receptor cluster (LRC) member 9
PH_hs_0005724	1.95442	0.000321431	LHX6	LIM homeobox 6
PH_hs_0044597	1.95431	0.00745979	RNLS	renalase, FAD-dependent amine oxidase
PH_hs_0035612	1.95361	0.00235184	ARL15	ADP-ribosylation factor-like 15
PH_hs_0005180	1.94906	1.14634e-15	IFI27L2	interferon, alpha-inducible protein 27-like 2
PH_hs_0024967	1.94495	0.00767907	KCND3	potassium voltage-gated channel, Shal-related subfamily, member 3
PH_hs_0029558	1.94216	0.000905112	GP6	glycoprotein VI (platelet)
PH_hs_0032480	1.94102	0.0480929	C2orf83	chromosome 2 open reading frame 83
PH_hs_0040806	1.93882	0.015867	SNX30	sorting nexin family member 30
PH_hs_0048420	1.93653	0.000586216	SNX18	sorting nexin 18
PH_hs_0000099	1.93608	0.00134261	CD80	CD80 molecule
PH_hs_0045485	1.93584	0.00727048	WTH3DI	RAB6C-like
PH_hs_0012784	1.93057	1.33723e-09	RASIP1	Ras interacting protein 1
PH_hs_0005542	1.93022	0.000284557	SVOPL	SVOP-like
PH_hs_0042131	1.92955	0.00350209	UNC5B	unc-5 homolog B (C. elegans)
PH_hs_0041119	1.92828	0.019565	VPS13B	vacuolar protein sorting 13 homolog B (yeast)
PH_hs_0043599	1.92576	3.9254e-06	DCLK2	doublecortin-like kinase 2
PH_hs_0060833	1.9238	4.06239e-09	CLCN5	chloride channel, voltage-sensitive 5
PH_hs_0031593	1.92368	0.0132413	CRYGA	crystallin, gamma A
PH_hs_0036686	1.92097	0.000229376	VCY1B|VCY	variable charge, Y-linked 1B|variable charge, Y-linked
PH_hs_0018342	1.91919	8.80258e-06	ZSCAN23	zinc finger and SCAN domain containing 23
PH_hs_0019272	1.91886	0.00417631	GFAP	glial fibrillary acidic protein
PH_hs_0000190	1.91614	1.56002e-07	FGR	Gardner-Rasheed feline sarcoma viral (v-fgr) oncogene homolog
PH_hs_0024700	1.91408	0.00504628	TNFAIP6	tumor necrosis factor, alpha-induced protein 6
PH_hs_0020276	1.91222	0.00251594	ZFP69	ZFP69 zinc finger protein
PH_hs_0031473	1.91019	0.000295113	RPRM	reprimo, TP53 dependent G2 arrest mediator candidate
PH_hs_0014069	1.90817	0.0114073	TAS2R13	taste receptor, type 2, member 13
PH_hs_0022263	1.90588	0.0248279	MBNL3	muscleblind-like splicing regulator 3
PH_hs_0049103	1.90364	0.0166034	SHISA9	shisa homolog 9 (Xenopus laevis)
PH_hs_0024606	1.90037	0.00042183	WIPF1	WAS/WASL interacting protein family, member 1
PH_hs_0060337	1.89941	8.07856e-05	TREM1	triggering receptor expressed on myeloid cells 1
PH_hs_0048983	1.8974	1.52199e-05	UGT8	UDP glycosyltransferase 8
PH_hs_0034579	1.89582	5.01928e-06	TMPRSS11F	transmembrane protease, serine 11F
PH_hs_0014695	1.8948	0.00413784	OR51B2	olfactory receptor, family 51, subfamily B, member 2
PH_hs_0004550	1.89318	1.19561e-12	BTD	biotinidase
PH_hs_0035688	1.89189	0.00405131	NIPSNAP3B	nipsnap homolog 3B (C. elegans)
PH_hs_0019161	1.89076	0.000774311	ZNF568	zinc finger protein 568
PH_hs_0038155	1.88963	0.0315869	MSRB3	methionine sulfoxide reductase B3
PH_hs_0041183	1.88891	0.0125815	RICTOR	RPTOR independent companion of MTOR, complex 2
PH_hs_0060834	1.88366	0.000491886	OR5K3	olfactory receptor, family 5, subfamily K, member 3
PH_hs_0017482	1.88259	0.00831243	KCNK10	potassium channel, subfamily K, member 10
PH_hs_0004376	1.88154	0.000133578	MLLT11	myeloid/lymphoid or mixed-lineage leukemia (trithorax homolog, Drosophila); translocated to, 11
PH_hs_0040758	1.87531	0.00505876	BBS5	Bardet-Biedl syndrome 5
PH_hs_0061196	1.87288	0.0191232	SLC15A5	solute carrier family 15, member 5
PH_hs_0049702	1.87002	0.000161027	PLGLB2|PLGLB1	plasminogen-like B2|plasminogen-like B1
PH_hs_0023557	1.86961	0.00607588	JPH1	junctophilin 1
PH_hs_0024726	1.86538	0.000201531	PDE5A	phosphodiesterase 5A, cGMP-specific
PH_hs_0007109	1.86263	1.15196e-09	C9orf152	chromosome 9 open reading frame 152
PH_hs_0006724	1.86255	0.007125	RGSL1	regulator of G-protein signaling like 1
PH_hs_0022227	1.85772	0.00405685	WDR64	WD repeat domain 64
PH_hs_0000114	1.85736	3.21191e-07	ARID5A	AT rich interactive domain 5A (MRF1-like)
PH_hs_0040476	1.85733	0.00257817	BTBD7	BTB (POZ) domain containing 7
PH_hs_0040788	1.8567	0.000756667	SLC26A4	solute carrier family 26, member 4
PH_hs_0032651	1.85611	0.00405653	ABHD8	abhydrolase domain containing 8
PH_hs_0003338	1.85534	1.4703e-12	POLM	polymerase (DNA directed), mu
PH_hs_0031648	1.855	0.000567414	C16orf97	chromosome 16 open reading frame 97
PH_hs_0049004	1.85409	0.0243878	SLC2A13	solute carrier family 2 (facilitated glucose transporter), member 13
PH_hs_0031573	1.8506	1.46167e-20	ACTN1	actinin, alpha 1
PH_hs_0049682	1.84982	0.0383747	BPY2|BPY2C|BPY2B	basic charge, Y-linked, 2|basic charge, Y-linked, 2C|basic charge, Y-linked, 2B
PH_hs_0035183	1.84786	0.00454182	FAM90A1|FAM90A25P	family with sequence similarity 90, member A1|family with sequence similarity 90, member A7 pseudogene
PH_hs_0024436	1.84666	0.00088011	TTC28	tetratricopeptide repeat domain 28
PH_hs_0004061	1.84546	0.0170887	CCL17	chemokine (C-C motif) ligand 17
PH_hs_0031470	1.8434	0.00459666	ZNF287	zinc finger protein 287
PH_hs_0035819	1.84161	0.00484467	OXGR1	oxoglutarate (alpha-ketoglutarate) receptor 1
PH_hs_0045839	1.84125	7.43356e-10	SLC16A1	solute carrier family 16, member 1 (monocarboxylic acid transporter 1)
PH_hs_0002333	1.83725	0.00555193	APBA2	amyloid beta (A4) precursor protein-binding, family A, member 2
PH_hs_0060035	1.83655	0.00319326	LOC730268	anaphase-promoting complex subunit 1-like
PH_hs_0060869	1.8345	0.0137	BACH2	BTB and CNC homology 1, basic leucine zipper transcription factor 2
PH_hs_0036622	1.83442	0.00690014	HPYR1	Helicobacter pylori responsive 1 (non-protein coding)
PH_hs_0034274	1.8333	0.000790389	ANKRD18DP	ankyrin repeat domain 18D, pseudogene
PH_hs_0049618	1.8319	0.0195999	OR1D5	olfactory receptor, family 1, subfamily D, member 5
PH_hs_0032305	1.83182	2.72549e-06	PMCHL1	pro-melanin-concentrating hormone-like 1, pseudogene
PH_hs_0019757	1.83148	0.0141969	CXCR4	chemokine (C-X-C motif) receptor 4
PH_hs_0045850	1.83118	1.14729e-05	TPM2	tropomyosin 2 (beta)
PH_hs_0031081	1.82997	0.0131157	LIN28B	lin-28 homolog B (C. elegans)
PH_hs_0049230	1.82896	4.57461e-08	TCF4	transcription factor 4
PH_hs_0038934	1.82804	0.00330434	LOC440896	uncharacterized LOC440896
PH_hs_0033862	1.82728	0.00461937	HFM1	HFM1, ATP-dependent DNA helicase homolog (S. cerevisiae)
PH_hs_0001661	1.82716	5.55482e-09	PCSK9	proprotein convertase subtilisin/kexin type 9
PH_hs_0042903	1.82707	0.00117507	OR5D16	olfactory receptor, family 5, subfamily D, member 16
PH_hs_0004977	1.8243	0.0057548	POU1F1	POU class 1 homeobox 1
PH_hs_0021181	1.82419	0.00378582	TLR7	toll-like receptor 7
PH_hs_0035253	1.82217	0.0161357	ROBO2	roundabout, axon guidance receptor, homolog 2 (Drosophila)
PH_hs_0024617	1.82126	4.6639e-05	SPIRE2	spire homolog 2 (Drosophila)
PH_hs_0043022	1.82022	0.00207478	PHGR1	proline/histidine/glycine-rich 1
PH_hs_0015933	1.8202	0.000939857	CCDC39	coiled-coil domain containing 39
PH_hs_0019319	1.81706	1.82615e-05	DAOA-AS1	DAOA antisense RNA 1
PH_hs_0061566	1.81655	0.00619722	PROX1	prospero homeobox 1
PH_hs_0042562	1.81446	8.80766e-07	OR1B1	olfactory receptor, family 1, subfamily B, member 1
PH_hs_0014964	1.8126	0.00209409	LOC100506546	uncharacterized LOC100506546
PH_hs_0006578	1.81213	0.00686167	LINC00837	long intergenic non-protein coding RNA 837
PH_hs_0061321	1.81204	0.0026227	GABRA3	gamma-aminobutyric acid (GABA) A receptor, alpha 3
PH_hs_0032910	1.81169	8.52447e-08	IRX6	iroquois homeobox 6
PH_hs_0060506	1.81146	0.00238066	DPPA3|LOC101060236	developmental pluripotency associated 3|developmental pluripotency-associated protein 3-like
PH_hs_0060696	1.81082	0.00013813	LHX1	LIM homeobox 1
PH_hs_0013311	1.81081	6.79456e-16	DNMT3B	DNA (cytosine-5-)-methyltransferase 3 beta
PH_hs_0030110	1.80925	1.10438e-11	S100A2	S100 calcium binding protein A2
PH_hs_0024370	1.80919	7.39396e-14	TRAF5	TNF receptor-associated factor 5
PH_hs_0062356	1.80915	0.00786708	LOC100996254	uncharacterized LOC100996254
PH_hs_0003649	1.80899	3.48386e-07	DHX58	DEXH (Asp-Glu-X-His) box polypeptide 58
PH_hs_0039649	1.80847	0.0116288	SPDYE1|SPDYE6|SPDYE5|SPDYE8P|SPDYE3|LOC101060203|LOC100996746	speedy homolog E1 (Xenopus laevis)|speedy homolog E6 (Xenopus laevis)|speedy homolog E5 (Xenopus laevis)|speedy homolog E8 (Xenopus laevis), pseudogene|speedy homolog E3 (Xenopus laevis)|putative speedy protein E8-like|putative speedy protein E8-like
PH_hs_0035859	1.80819	0.00456517	PURG	purine-rich element binding protein G
PH_hs_0032633	1.80548	0.00433498	LOC284837	uncharacterized LOC284837
PH_hs_0024441	1.80291	0.00238599	GLT25D2	glycosyltransferase 25 domain containing 2
PH_hs_0028603	1.80111	0.0264616	ARHGEF19	Rho guanine nucleotide exchange factor (GEF) 19
PH_hs_0035164	1.79947	0.000926741	RPL22L1	ribosomal protein L22-like 1
PH_hs_0010745	1.79938	0.00812947	KCNC1	potassium voltage-gated channel, Shaw-related subfamily, member 1
PH_hs_0022368	1.79819	8.76597e-07	LPAR6	lysophosphatidic acid receptor 6
PH_hs_0045085	1.7965	0.0040378	DGKB	diacylglycerol kinase, beta 90kDa
PH_hs_0039962	1.79647	0.000916215	GYPA	glycophorin A (MNS blood group)
PH_hs_0016557	1.79488	0.00102146	DLK2	delta-like 2 homolog (Drosophila)
PH_hs_0041098	1.79172	0.00264568	CNOT6	CCR4-NOT transcription complex, subunit 6
PH_hs_0035724	1.79124	0.00490234	GAGE1	G antigen 1
PH_hs_0046336	1.79072	0.0286977	FAM154B	family with sequence similarity 154, member B
PH_hs_0000798	1.79066	0.00145762	SMAP2	small ArfGAP2
PH_hs_0039979	1.78983	0.0173807	CLCA2	chloride channel accessory 2
PH_hs_0027810	1.78953	0.00142099	LRRN1	leucine rich repeat neuronal 1
PH_hs_0032780	1.78952	0.00301114	TAAR8	trace amine associated receptor 8
PH_hs_0011380	1.78912	0.00721419	GRAP2	GRB2-related adaptor protein 2
PH_hs_0039539	1.78729	0.00189209	LCTL	lactase-like
PH_hs_0027660	1.78296	0.0224091	ZNF281	zinc finger protein 281
PH_hs_0043888	1.78233	3.40485e-05	SAA1	serum amyloid A1
PH_hs_0034684	1.78207	0.00198204	HIST1H2BG	histone cluster 1, H2bg
PH_hs_0048466	1.78075	1.73257e-07	TMEM144	transmembrane protein 144
PH_hs_0060876	1.78063	0.00319753	LHFPL3	lipoma HMGIC fusion partner-like 3
PH_hs_0021286	1.78027	0.000865471	ANK1	ankyrin 1, erythrocytic
PH_hs_0031237	1.77799	0.000398571	CCR5	chemokine (C-C motif) receptor 5 (gene/pseudogene)
PH_hs_0017841	1.77776	0.00930522	LOC100505903	uncharacterized LOC100505903
PH_hs_0020177	1.77517	0.00173798	LINC00410	long intergenic non-protein coding RNA 410
PH_hs_0026016	1.77469	0.00243017	PLXDC2	plexin domain containing 2
PH_hs_0017069	1.77339	0.0122341	RAX2	retina and anterior neural fold homeobox 2
PH_hs_0033043	1.77335	0.0138586	GPR111	G protein-coupled receptor 111
PH_hs_0008136	1.77308	0.000149737	EN2	engrailed homeobox 2
PH_hs_0041075	1.77225	0.00147515	SRRM4	serine/arginine repetitive matrix 4
PH_hs_0030170	1.77172	0.00075401	FGF7	fibroblast growth factor 7
PH_hs_0044904	1.77118	2.73088e-07	METTL10	methyltransferase like 10
PH_hs_0027123	1.77031	3.65142e-09	FAM129A	family with sequence similarity 129, member A
PH_hs_0049460	1.76998	9.11077e-14	DCAF16	DDB1 and CUL4 associated factor 16
PH_hs_0007335	1.76995	0.00938392	LOC389332	uncharacterized LOC389332
PH_hs_0024786	1.7686	3.00654e-10	JAG1	jagged 1
PH_hs_0005022	1.76595	0.00170036	INS	insulin
PH_hs_0038901	1.76435	0.00252205	CFHR1|CFH	complement factor H-related 1|complement factor H
PH_hs_0003199	1.76363	4.0002e-11	PARVA	parvin, alpha
PH_hs_0034858	1.76243	0.0228027	INE1	inactivation escape 1 (non-protein coding)
PH_hs_0010556	1.76215	0.00114267	AKR1C4	aldo-keto reductase family 1, member C4
PH_hs_0049276	1.76092	0.000186804	PBX1	pre-B-cell leukemia homeobox 1
PH_hs_0046318	1.75873	0.00120516	METTL20	methyltransferase like 20
PH_hs_0028626	1.75302	8.25571e-08	KLRC1	killer cell lectin-like receptor subfamily C, member 1
PH_hs_0004967	1.75294	0.00136529	CYBB	cytochrome b-245, beta polypeptide
PH_hs_0035994	1.75182	0.021412	BEND7	BEN domain containing 7
PH_hs_0003866	1.7493	0.0041078	VWCE	von Willebrand factor C and EGF domains
PH_hs_0024580	1.74925	2.43598e-07	HIPK2	homeodomain interacting protein kinase 2
PH_hs_0038350	1.74902	0.00577384	LOC101059984	formin-1-like
PH_hs_0022285	1.74888	0.000250611	SERINC5	serine incorporator 5
PH_hs_0049391	1.74696	0.0343114	ACTBL2	actin, beta-like 2
PH_hs_0036998	1.74691	0.00375277	KIR2DL2|KIR2DL1|KIR2DS5|KIR2DL3|KIR3DS1|KIR3DL2|KIR2DL5A|KIR3DL1|KIR2DL5B	killer cell immunoglobulin-like receptor, two domains, long cytoplasmic tail, 2|killer cell immunoglobulin-like receptor, two domains, long cytoplasmic tail, 1|killer cell immunoglobulin-like receptor, two domains, short cytoplasmic tail, 5|killer cell immunoglobulin-like receptor, two domains, long cytoplasmic tail, 3|killer cell immunoglobulin-like receptor, three domains, short cytoplasmic tai…
PH_hs_0031492	1.74619	0.000503399	MAGOHB	mago-nashi homolog B (Drosophila)
PH_hs_0032685	1.74347	1.16703e-07	COX6B2	cytochrome c oxidase subunit VIb polypeptide 2 (testis)
PH_hs_0034768	1.74258	0.0125779	PSKH2	protein serine kinase H2
PH_hs_0061709	1.74196	0.000468463	LSAMP	limbic system-associated membrane protein
PH_hs_0000239	1.74047	4.55019e-06	FGF4	fibroblast growth factor 4
PH_hs_0044772	1.74015	0.0021942	OR6C6	olfactory receptor, family 6, subfamily C, member 6
PH_hs_0046504	1.74005	4.7351e-10	PRSS1	protease, serine, 1 (trypsin 1)
PH_hs_0060594	1.73795	0.00995055	CDH19	cadherin 19, type 2
PH_hs_0049728	1.73732	0.00295353	TSPY1|TSPY10|TSPY8|TSPY3|TSPY4|TSPY2	testis specific protein, Y-linked 1|testis specific protein, Y-linked 10|testis specific protein, Y-linked 8|testis specific protein, Y-linked 3|testis specific protein, Y-linked 4|testis specific protein, Y-linked 2
PH_hs_0034574	1.73547	0.021299	SEC14L6	SEC14-like 6 (S. cerevisiae)
PH_hs_0040153	1.73545	0.000909365	SRRM5	serine/arginine repetitive matrix 5
PH_hs_0033760	1.73524	0.0398459	LRIT2	leucine-rich repeat, immunoglobulin-like and transmembrane domains 2
PH_hs_0038814	1.73513	0.00994063	EIF5AL1	eukaryotic translation initiation factor 5A-like 1
PH_hs_0048755	1.73471	0.013498	MLPH	melanophilin
PH_hs_0031631	1.7347	0.0053278	CBLN4	cerebellin 4 precursor
PH_hs_0030916	1.73396	1.56779e-06	TENM4	teneurin transmembrane protein 4
PH_hs_0042429	1.73352	2.65978e-06	FDX1	ferredoxin 1
PH_hs_0035962	1.73306	1.33894e-13	SMIM4	small integral membrane protein 4
PH_hs_0060138	1.73188	6.18559e-08	MTRNR2L3	MT-RNR2-like 3
PH_hs_0001250	1.73139	1.00922e-10	GTPBP2	GTP binding protein 2
PH_hs_0023274	1.73097	0.011708	DTNA	dystrobrevin, alpha
PH_hs_0006344	1.72927	0.000649937	ANKS4B	ankyrin repeat and sterile alpha motif domain containing 4B
PH_hs_0013146	1.72659	2.74841e-05	GABRA4	gamma-aminobutyric acid (GABA) A receptor, alpha 4
PH_hs_0006312	1.72635	0.00607225	ANGPT2	angiopoietin 2
PH_hs_0028606	1.72598	0.0119682	CYP2C18	cytochrome P450, family 2, subfamily C, polypeptide 18
PH_hs_0026183	1.722	0.000859705	GGN	gametogenetin
PH_hs_0031323	1.72016	0.0149992	NPPA	natriuretic peptide A
PH_hs_0000309	1.71937	3.11433e-11	VSNL1	visinin-like 1
PH_hs_0042838	1.71784	0.00463221	GUCA2A	guanylate cyclase activator 2A (guanylin)
PH_hs_0016043	1.71547	9.40924e-06	ABHD8	abhydrolase domain containing 8
PH_hs_0021978	1.71417	0.00684204	KRT222	keratin 222
PH_hs_0022379	1.71369	0.00104085	GRIN2A	glutamate receptor, ionotropic, N-methyl D-aspartate 2A
PH_hs_0045123	1.71332	0.00600243	SLC45A2	solute carrier family 45, member 2
PH_hs_0042638	1.71089	0.00926429	PNMA1	paraneoplastic Ma antigen 1
PH_hs_0060107	1.71079	0.000287322	TSFM	Ts translation elongation factor, mitochondrial
PH_hs_0038727	1.71052	0.00856305	SVEP1	sushi, von Willebrand factor type A, EGF and pentraxin domain containing 1
PH_hs_0036612	1.70981	0.0144054	RPL31P11	ribosomal protein L31 pseudogene 11
PH_hs_0022683	1.70822	9.14097e-13	RB1CC1	RB1-inducible coiled-coil 1
PH_hs_0042311	1.70753	0.00167986	ACAP1	ArfGAP with coiled-coil, ankyrin repeat and PH domains 1
PH_hs_0047505	1.70628	0.000102808	REV1	REV1, polymerase (DNA directed)
PH_hs_0062546	1.70607	0.000880671	LOC100652807	putative uncharacterized protein C3orf53-like
PH_hs_0049051	1.70455	0.0151444	LRP2	low density lipoprotein receptor-related protein 2
PH_hs_0027312	1.70452	0.00153896	C19orf80	chromosome 19 open reading frame 80
PH_hs_0022306	1.70391	0.00253344	BHMT2	betaine--homocysteine S-methyltransferase 2
PH_hs_0040412	1.70385	0.00637785	GATM	glycine amidinotransferase (L-arginine:glycine amidinotransferase)
PH_hs_0035618	1.7026	0.0187116	CEP85L	centrosomal protein 85kDa-like
PH_hs_0030883	1.70248	0.00355697	PRM2	protamine 2
PH_hs_0003126	1.7019	5.52565e-11	MAX	MYC associated factor X
PH_hs_0060837	1.70188	5.06923e-11	COX15	cytochrome c oxidase assembly homolog 15 (yeast)
PH_hs_0034617	1.70177	0.0118123	CPN2	carboxypeptidase N, polypeptide 2
PH_hs_0034081	1.70162	0.00646237	FEZF1	FEZ family zinc finger 1
PH_hs_0023540	1.70031	1.23075e-17	ETS2	v-ets erythroblastosis virus E26 oncogene homolog 2 (avian)
PH_hs_0061616	1.69991	0.00175362	UBR2	ubiquitin protein ligase E3 component n-recognin 2
PH_hs_0049316	1.69877	0.0166918	COL5A1	collagen, type V, alpha 1
PH_hs_0022115	1.69827	2.58656e-07	SNTB2	syntrophin, beta 2 (dystrophin-associated protein A1, 59kDa, basic component 2)
PH_hs_0021013	1.69806	4.3634e-06	TMEM8B	transmembrane protein 8B
PH_hs_0022828	1.69757	0.0229957	KL	klotho
PH_hs_0019823	1.69711	9.91458e-10	MTMR11	myotubularin related protein 11
PH_hs_0042470	1.69685	0.0124392	CCDC75	coiled-coil domain containing 75
PH_hs_0008988	1.69671	8.5192e-11	AUNIP	aurora kinase A and ninein interacting protein
PH_hs_0029719	1.69662	1.43958e-06	ZNF430	zinc finger protein 430
PH_hs_0060009	1.69611	0.0305185	ACSM4	acyl-CoA synthetase medium-chain family member 4
PH_hs_0031563	1.69451	0.010609	LOC440040	glutamate receptor, metabotropic 5 pseudogene
PH_hs_0049271	1.69365	0.000185132	SERPINB9	serpin peptidase inhibitor, clade B (ovalbumin), member 9
PH_hs_0000210	1.69352	0.00271273	LHX2	LIM homeobox 2
PH_hs_0047375	1.69332	0.00745672	KIAA0825	KIAA0825
PH_hs_0000762	1.6932	0.000218074	CLIP3	CAP-GLY domain containing linker protein 3
PH_hs_0033281	1.69311	0.00776668	IRX1	iroquois homeobox 1
PH_hs_0061823	1.69141	0.00322314	GIGYF1	GRB10 interacting GYF protein 1
PH_hs_0060431	1.68925	0.0011547	LOC643669	uncharacterized LOC643669
PH_hs_0027550	1.6892	2.73723e-05	GPAA1	glycosylphosphatidylinositol anchor attachment 1
PH_hs_0047295	1.68884	1.40237e-09	KLHL7	kelch-like 7 (Drosophila)
PH_hs_0032945	1.68879	0.00187505	SPDYE5|SPDYE6|SPDYE1|SPDYE8P|LOC101060203|LOC100996746	speedy homolog E5 (Xenopus laevis)|speedy homolog E6 (Xenopus laevis)|speedy homolog E1 (Xenopus laevis)|speedy homolog E8 (Xenopus laevis), pseudogene|putative speedy protein E8-like|putative speedy protein E8-like
PH_hs_0000187	1.68836	0.0105781	EDN3	endothelin 3
PH_hs_0024105	1.68681	0.0390271	ENTPD7	ectonucleoside triphosphate diphosphohydrolase 7
PH_hs_0000394	1.6863	0.00146288	CSN1S1	casein alpha s1
PH_hs_0035330	1.68569	4.7774e-05	C15orf38	chromosome 15 open reading frame 38
PH_hs_0062533	1.68505	0.000226982	POM121L8P	POM121 transmembrane nucleoporin-like 8 pseudogene
PH_hs_0061507	1.68351	0.000510445	RAB15	RAB15, member RAS oncogene family
PH_hs_0060164	1.68331	9.80612e-05	LOC100130705	uncharacterized LOC100130705
PH_hs_0032248	1.68314	0.00183539	LCE2B	late cornified envelope 2B
PH_hs_0045394	1.68294	0.00231552	C2orf74	chromosome 2 open reading frame 74
PH_hs_0036611	1.68289	0.000230366	TCAM1P	testicular cell adhesion molecule 1, pseudogene
PH_hs_0019814	1.68259	1.98428e-10	PID1	phosphotyrosine interaction domain containing 1
PH_hs_0061222	1.68235	0.0155589	MAFK	v-maf musculoaponeurotic fibrosarcoma oncogene homolog K (avian)
PH_hs_0040855	1.68188	0.0274542	PSME4	proteasome (prosome, macropain) activator subunit 4
PH_hs_0024584	1.68186	2.92668e-06	DSCAML1	Down syndrome cell adhesion molecule like 1
PH_hs_0013057	1.68173	0.00400873	NRIP2	nuclear receptor interacting protein 2
PH_hs_0048451	1.68086	7.7152e-11	RIN2	Ras and Rab interactor 2
PH_hs_0003436	1.68053	1.23874e-07	DIO3	deiodinase, iodothyronine, type III
PH_hs_0044142	1.68049	0.0055608	C6orf195	chromosome 6 open reading frame 195
PH_hs_0009245	1.68021	0.00847715	C1QTNF7	C1q and tumor necrosis factor related protein 7
PH_hs_0031630	1.67791	0.00149356	UBE2E2-AS1	UBE2E2 antisense RNA 1 (head to head)
PH_hs_0031679	1.67778	0.0402724	FER1L5	fer-1-like 5 (C. elegans)
PH_hs_0031098	1.67669	0.0133641	MBD2	methyl-CpG binding domain protein 2
PH_hs_0034445	1.67651	0.000385865	TRIM71	tripartite motif containing 71, E3 ubiquitin protein ligase
PH_hs_0032411	1.67634	0.00626774	SIDT1	SID1 transmembrane family, member 1
PH_hs_0027829	1.67593	0.00171074	MAGEC1	melanoma antigen family C, 1
PH_hs_0048874	1.67531	0.00161837	ABCG2	ATP-binding cassette, sub-family G (WHITE), member 2
PH_hs_0061950	1.67512	8.50515e-09	SUN1	Sad1 and UNC84 domain containing 1
PH_hs_0006392	1.67503	0.0143162	KBTBD8	kelch repeat and BTB (POZ) domain containing 8
PH_hs_0049200	1.67304	0.0110564	C12orf55	chromosome 12 open reading frame 55
PH_hs_0032808	1.67277	9.35137e-09	HSPA13	heat shock protein 70kDa family, member 13
PH_hs_0032408	1.67145	0.0132913	IL20	interleukin 20
PH_hs_0043600	1.67069	0.0311381	CYP4F11	cytochrome P450, family 4, subfamily F, polypeptide 11
PH_hs_0035075	1.6703	0.00988076	LOC402160	uncharacterized LOC402160
PH_hs_0033218	1.66969	0.0277185	BICD1	bicaudal D homolog 1 (Drosophila)
PH_hs_0031799	1.66908	0.0105111	LGALS16|LGALS14|LGALS13	lectin, galactoside-binding, soluble, 16|lectin, galactoside-binding, soluble, 14|lectin, galactoside-binding, soluble, 13
PH_hs_0038761	1.66853	0.00143529	LINC00317	long intergenic non-protein coding RNA 317
PH_hs_0047420	1.6676	5.96206e-07	DHTKD1	dehydrogenase E1 and transketolase domain containing 1
PH_hs_0044104	1.66674	0.000117509	ERVW-1	endogenous retrovirus group W, member 1
PH_hs_0011416	1.66631	4.68252e-06	PLA2G4F	phospholipase A2, group IVF
PH_hs_0026584	1.66588	0.0118852	GPC6	glypican 6
PH_hs_0016217	1.6649	0.000215259	SOX6	SRY (sex determining region Y)-box 6
PH_hs_0028518	1.66489	0.0286211	TTLL10	tubulin tyrosine ligase-like family, member 10
PH_hs_0035919	1.66489	2.50135e-08	FAM173B	family with sequence similarity 173, member B
PH_hs_0000430	1.66451	0.000570028	NBEA	neurobeachin
PH_hs_0046006	1.6645	1.26685e-07	DUX1	double homeobox 1
PH_hs_0046032	1.66434	1.14848e-06	SEPSECS	Sep (O-phosphoserine) tRNA:Sec (selenocysteine) tRNA synthase
PH_hs_0004282	1.6635	0.00498019	CYP2E1	cytochrome P450, family 2, subfamily E, polypeptide 1
PH_hs_0020502	1.66282	0.0050107	SLC4A9	solute carrier family 4, sodium bicarbonate cotransporter, member 9
PH_hs_0041004	1.66231	0.0205507	USP53	ubiquitin specific peptidase 53
PH_hs_0036396	1.66206	0.0311007	LCE2A	late cornified envelope 2A
PH_hs_0033007	1.66076	0.00013335	LOC100996750|KRTAP4-7	keratin-associated protein 4-7-like|keratin associated protein 4-7
PH_hs_0031565	1.6606	0.00132581	CABP5	calcium binding protein 5
PH_hs_0003331	1.66034	0.0356112	LOC339788	uncharacterized LOC339788
PH_hs_0026848	1.65947	0.00221902	CCDC15	coiled-coil domain containing 15
PH_hs_0045383	1.65764	0.0197139	MSH5	mutS homolog 5 (E. coli)
PH_hs_0045952	1.65665	0.00238836	LILRB4	leukocyte immunoglobulin-like receptor, subfamily B (with TM and ITIM domains), member 4
PH_hs_0016473	1.65459	4.10274e-08	FAM175A	family with sequence similarity 175, member A
PH_hs_0039089	1.6542	1.10708e-07	YIF1B	Yip1 interacting factor homolog B (S. cerevisiae)
PH_hs_0043738	1.6523	0.0294413	IL9R	interleukin 9 receptor
PH_hs_0037085	1.65148	0.0140175	KRTAP2-1	keratin associated protein 2-1
PH_hs_0032556	1.65112	0.00927208	MLL3	myeloid/lymphoid or mixed-lineage leukemia 3
PH_hs_0007776	1.65099	0.0413719	CAPZA3	capping protein (actin filament) muscle Z-line, alpha 3
PH_hs_0021937	1.64752	5.27416e-12	ECD	ecdysoneless homolog (Drosophila)
PH_hs_0032026	1.64742	3.1388e-13	BTAF1	BTAF1 RNA polymerase II, B-TFIID transcription factor-associated, 170kDa (Mot1 homolog, S. cerevisiae)
PH_hs_0001505	1.64729	0.0156305	AMICA1	adhesion molecule, interacts with CXADR antigen 1
PH_hs_0060964	1.64595	0.000820669	LRRN3	leucine rich repeat neuronal 3
PH_hs_0035727	1.64561	0.0034837	CCPG1	cell cycle progression 1
PH_hs_0049082	1.6441	2.99412e-10	BACH1	BTB and CNC homology 1, basic leucine zipper transcription factor 1
PH_hs_0011594	1.6437	2.50209e-09	GLTSCR1L	GLTSCR1-like
PH_hs_0016270	1.64369	0.0034787	CACNG4	calcium channel, voltage-dependent, gamma subunit 4
PH_hs_0000852	1.64166	6.11889e-14	SESN2	sestrin 2
PH_hs_0047406	1.64139	0.0132693	IFI44L	interferon-induced protein 44-like
PH_hs_0042102	1.64037	0.0371907	KRT78	keratin 78
PH_hs_0034846	1.63934	0.0227406	MAGEA11	melanoma antigen family A, 11
PH_hs_0035611	1.63932	0.0207513	LRRIQ3	leucine-rich repeats and IQ motif containing 3
PH_hs_0006759	1.63928	0.00424361	SPAM1	sperm adhesion molecule 1 (PH-20 hyaluronidase, zona pellucida binding)
PH_hs_0042822	1.63901	0.0024781	ZNF774	zinc finger protein 774
PH_hs_0013889	1.63863	6.11005e-06	EMILIN2	elastin microfibril interfacer 2
PH_hs_0022108	1.63823	0.000143112	SRD5A3	steroid 5 alpha-reductase 3
PH_hs_0046846	1.63783	7.64719e-06	LOC100996465	putative lung carcinoma-associated protein 10-like
PH_hs_0024509	1.63746	0.033294	IFI44L	interferon-induced protein 44-like
PH_hs_0043777	1.63699	0.000203431	SLCO1C1	solute carrier organic anion transporter family, member 1C1
PH_hs_0009952	1.63486	5.20044e-08	TVP23C-CDRT4|CDRT4	TVP23C-CDRT4 readthrough|CMT1A duplicated region transcript 4
PH_hs_0045135	1.63483	1.42624e-05	FGA	fibrinogen alpha chain
PH_hs_0000629	1.63354	8.48151e-12	CORO1B	coronin, actin binding protein, 1B
PH_hs_0044370	1.63264	4.41122e-10	RPL31	ribosomal protein L31
PH_hs_0027414	1.6321	0.0283311	SRL	sarcalumenin
PH_hs_0044780	1.62978	0.0164472	DUXA	double homeobox A
PH_hs_0048299	1.62823	0.0392705	ARL3	ADP-ribosylation factor-like 3
PH_hs_0001127	1.62806	0.00154319	BCL2L14	BCL2-like 14 (apoptosis facilitator)
PH_hs_0035586	1.62718	0.00246615	SLC30A10	solute carrier family 30, member 10
PH_hs_0034217	1.62571	0.0234582	LINC00272	long intergenic non-protein coding RNA 272
PH_hs_0036134	1.6254	0.0136969	MPEG1	macrophage expressed 1
PH_hs_0030387	1.62512	0.0196511	LOC285548	uncharacterized LOC285548
PH_hs_0044655	1.62324	3.97052e-06	IL17F	interleukin 17F
PH_hs_0011333	1.6231	0.000462092	HELB	helicase (DNA) B
PH_hs_0026413	1.62307	1.40121e-09	HS3ST3A1	heparan sulfate (glucosamine) 3-O-sulfotransferase 3A1
PH_hs_0033008	1.62242	0.0132441	MRGPRX3	MAS-related GPR, member X3
PH_hs_0010634	1.62203	2.65569e-09	TXNIP|LOC101060503	thioredoxin interacting protein|thioredoxin-interacting protein-like
PH_hs_0038402	1.62144	0.00371071	LINC00208	long intergenic non-protein coding RNA 208
PH_hs_0005057	1.62136	0.00363306	KLB	klotho beta
PH_hs_0042140	1.62094	0.00956944	SUSD2	sushi domain containing 2
PH_hs_0001165	1.62031	0.0135391	KDR	kinase insert domain receptor (a type III receptor tyrosine kinase)
PH_hs_0024659	1.61949	0.00317924	PIWIL1	piwi-like 1 (Drosophila)
PH_hs_0007000	1.61834	0.000172229	C1orf200	chromosome 1 open reading frame 200
PH_hs_0061944	1.61782	0.00237142	RPL6	ribosomal protein L6
PH_hs_0011466	1.61759	0.000566796	LEP	leptin
PH_hs_0046379	1.61737	0.00164407	SLC26A5	solute carrier family 26, member 5 (prestin)
PH_hs_0035689	1.61706	0.0275677	C2CD4A	C2 calcium-dependent domain containing 4A
PH_hs_0008254	1.61671	9.23565e-10	HIST1H1D	histone cluster 1, H1d
PH_hs_0024950	1.61645	0.00996643	HHIP	hedgehog interacting protein
PH_hs_0042720	1.61591	0.0187421	OR2T11	olfactory receptor, family 2, subfamily T, member 11
PH_hs_0038488	1.61585	0.0170307	GRIN2A	glutamate receptor, ionotropic, N-methyl D-aspartate 2A
PH_hs_0013823	1.61448	1.01257e-08	DIS3L	DIS3 mitotic control homolog (S. cerevisiae)-like
PH_hs_0049673	1.61354	0.024192	DPY19L2|DPY19L2P4	dpy-19-like 2 (C. elegans)|dpy-19-like 2 pseudogene 4 (C. elegans)
PH_hs_0022636	1.61241	0.00928831	MDH1B	malate dehydrogenase 1B, NAD (soluble)
PH_hs_0035662	1.61205	0.00435862	CYP4F11	cytochrome P450, family 4, subfamily F, polypeptide 11
PH_hs_0049643	1.61198	0.00101997	PCDHGA2|PCDHGA1|PCDHGA3|PCDHGA4|PCDHGA11|PCDHGA5|PCDHGA10|PCDHGA6	protocadherin gamma subfamily A, 2|protocadherin gamma subfamily A, 1|protocadherin gamma subfamily A, 3|protocadherin gamma subfamily A, 4|protocadherin gamma subfamily A, 11|protocadherin gamma subfamily A, 5|protocadherin gamma subfamily A, 10|protocadherin gamma subfamily A, 6
PH_hs_0004373	1.61197	1.22442e-11	PCK2	phosphoenolpyruvate carboxykinase 2 (mitochondrial)
PH_hs_0043392	1.61151	2.15723e-06	MST1	macrophage stimulating 1 (hepatocyte growth factor-like)
PH_hs_0002504	1.6115	0.00816053	HYAL4	hyaluronoglucosaminidase 4
PH_hs_0015991	1.61117	0.022489	SERPINA9	serpin peptidase inhibitor, clade A (alpha-1 antiproteinase, antitrypsin), member 9
PH_hs_0004662	1.61067	2.94892e-10	NFKBIA	nuclear factor of kappa light polypeptide gene enhancer in B-cells inhibitor, alpha
PH_hs_0016215	1.6103	0.00427739	ZNF711	zinc finger protein 711
PH_hs_0041104	1.61022	0.0224845	GTF2I	general transcription factor IIi
PH_hs_0049249	1.60937	0.0092657	NAT2	N-acetyltransferase 2 (arylamine N-acetyltransferase)
PH_hs_0043362	1.60908	0.00423331	TCF23	transcription factor 23
PH_hs_0047844	1.60866	1.90066e-07	JMY	junction mediating and regulatory protein, p53 cofactor
PH_hs_0005175	1.60837	0.0412763	ABCD4	ATP-binding cassette, sub-family D (ALD), member 4
PH_hs_0003325	1.60733	0.0116557	PEX5L	peroxisomal biogenesis factor 5-like
PH_hs_0046473	1.60709	0.0121367	BET3L	BET3 like (S. cerevisiae)
PH_hs_0037970	1.60647	0.00366264	LOC441455	makorin ring finger protein 1 pseudogene
PH_hs_0009379	1.60629	1.17449e-10	FOXA2	forkhead box A2
PH_hs_0031702	1.60559	0.00337616	PFN3	profilin 3
PH_hs_0002506	1.60514	9.00693e-06	C12orf56	chromosome 12 open reading frame 56
PH_hs_0046776	1.60514	0.00194964	LOC400499	uncharacterized LOC400499
PH_hs_0026185	1.60437	0.0084829	GNG4	guanine nucleotide binding protein (G protein), gamma 4
PH_hs_0024639	1.6043	0.0105762	TRIM50	tripartite motif containing 50
PH_hs_0044172	1.60378	0.013142	TBX6	T-box 6
PH_hs_0048500	1.60182	0.000253351	WDR52	WD repeat domain 52
PH_hs_0012904	1.60175	3.07557e-08	COG5	component of oligomeric golgi complex 5
PH_hs_0060932	1.60154	0.00645136	LOC100128361	uncharacterized LOC100128361
PH_hs_0007063	1.60142	0.0119483	LRRC36	leucine rich repeat containing 36
PH_hs_0042381	1.60098	0.0136442	NPPB	natriuretic peptide B
PH_hs_0015995	1.60058	1.78423e-13	PROSER1	proline and serine rich 1
PH_hs_0031584	1.60049	0.0103181	C10orf82	chromosome 10 open reading frame 82
PH_hs_0015649	1.59974	0.00170368	PPP1R3C	protein phosphatase 1, regulatory subunit 3C
PH_hs_0004632	1.59933	0.000353067	F13A1	coagulation factor XIII, A1 polypeptide
PH_hs_0060166	1.59877	0.000544018	TP53AIP1	tumor protein p53 regulated apoptosis inducing protein 1
PH_hs_0044451	1.59873	0.00202535	NCR1	natural cytotoxicity triggering receptor 1
PH_hs_0000598	1.5984	1.34767e-14	GNE	glucosamine (UDP-N-acetyl)-2-epimerase/N-acetylmannosamine kinase
PH_hs_0034197	1.59839	0.000964037	GON4L	gon-4-like (C. elegans)
PH_hs_0032982	1.5983	0.0292871	FER1L6-AS1	FER1L6 antisense RNA 1
PH_hs_0036656	1.5983	0.00316584	C1orf186	chromosome 1 open reading frame 186
PH_hs_0026791	1.59783	0.00509999	KCNQ5	potassium voltage-gated channel, KQT-like subfamily, member 5
PH_hs_0033390	1.5977	5.68591e-13	ALDH2	aldehyde dehydrogenase 2 family (mitochondrial)
PH_hs_0042811	1.59748	0.0153037	OR14I1	olfactory receptor, family 14, subfamily I, member 1
PH_hs_0048845	1.59744	6.84189e-09	PAQR5	progestin and adipoQ receptor family member V
PH_hs_0045303	1.59733	0.0079217	LOC100129520	testis expressed sequence 13-like
PH_hs_0043824	1.59686	1.41335e-09	EEF1A1	eukaryotic translation elongation factor 1 alpha 1
PH_hs_0000225	1.59653	0.0016911	SLC26A3	solute carrier family 26, member 3
PH_hs_0033681	1.59524	2.82198e-08	HSD17B1	hydroxysteroid (17-beta) dehydrogenase 1
PH_hs_0035692	1.59522	0.0055064	CCDC64	coiled-coil domain containing 64
PH_hs_0015597	1.59444	0.00388648	GFRA4	GDNF family receptor alpha 4
PH_hs_0034763	1.59398	0.00231687	OR7D2	olfactory receptor, family 7, subfamily D, member 2
PH_hs_0062141	1.59336	0.00086262	HSFX2|HSFX1	heat shock transcription factor family, X linked 2|heat shock transcription factor family, X linked 1
PH_hs_0032962	1.59334	1.57455e-05	KIR2DL5B	killer cell immunoglobulin-like receptor, two domains, long cytoplasmic tail, 5B
PH_hs_0031615	1.59253	0.0279094	C10orf99	chromosome 10 open reading frame 99
PH_hs_0028562	1.59241	5.30633e-05	PDE4DIP	phosphodiesterase 4D interacting protein
PH_hs_0060179	1.59111	0.0123518	PDZD7	PDZ domain containing 7
PH_hs_0039263	1.58939	0.0283655	CECR3	cat eye syndrome chromosome region, candidate 3 (non-protein coding)
PH_hs_0031681	1.58937	2.78609e-13	SUCLG2	succinate-CoA ligase, GDP-forming, beta subunit
PH_hs_0026826	1.58907	0.000674046	VIL1	villin 1
PH_hs_0046641	1.58896	0.0278797	LOC100996383	uncharacterized LOC100996383
PH_hs_0037106	1.58882	0.0131102	SCNM1|TNFAIP8L2-SCNM1	sodium channel modifier 1|TNFAIP8L2-SCNM1 readthrough
PH_hs_0062276	1.58826	0.0167522	IFNL3|IFNL2|IFNL1	interferon, lambda 3|interferon, lambda 2|interferon, lambda 1
PH_hs_0035576	1.58811	0.0176432	TMPRSS11D	transmembrane protease, serine 11D
PH_hs_0036083	1.5875	0.00011239	HIST1H2BO	histone cluster 1, H2bo
PH_hs_0035851	1.58637	0.0130418	MS4A6A	membrane-spanning 4-domains, subfamily A, member 6A
PH_hs_0005689	1.5848	0.0023133	MADCAM1	mucosal vascular addressin cell adhesion molecule 1
PH_hs_0048422	1.58341	0.00177391	FAM84B	family with sequence similarity 84, member B
PH_hs_0028097	1.58314	0.000762349	MLLT6	myeloid/lymphoid or mixed-lineage leukemia (trithorax homolog, Drosophila); translocated to, 6
PH_hs_0028519	1.58289	0.00785863	EXD3	exonuclease 3'-5' domain containing 3
PH_hs_0009129	1.58198	0.00252994	ST18	suppression of tumorigenicity 18 (breast carcinoma) (zinc finger protein)
PH_hs_0016568	1.58153	0.0068903	PDE3B	phosphodiesterase 3B, cGMP-inhibited
PH_hs_0014701	1.58055	0.00257558	KLK14	kallikrein-related peptidase 14
PH_hs_0003748	1.57955	0.0269719	ADAMTS5	ADAM metallopeptidase with thrombospondin type 1 motif, 5
PH_hs_0017100	1.57933	5.32502e-07	ETV3	ets variant 3
PH_hs_0032721	1.5787	0.00345382	KRT77	keratin 77
PH_hs_0038896	1.57835	3.231e-05	DBH-AS1	DBH antisense RNA 1
PH_hs_0032236	1.57789	0.0252333	SERPINB3	serpin peptidase inhibitor, clade B (ovalbumin), member 3
PH_hs_0020019	1.57686	5.03928e-05	UGCG	UDP-glucose ceramide glucosyltransferase
PH_hs_0060114	1.57604	4.89921e-06	FAM115C	family with sequence similarity 115, member C
PH_hs_0062221	1.57602	5.28822e-07	RPS10-NUDT3|NUDT3	RPS10-NUDT3 readthrough|nudix (nucleoside diphosphate linked moiety X)-type motif 3
PH_hs_0026270	1.57587	0.00603736	FLJ40448	uncharacterized protein FLJ40448
PH_hs_0030456	1.57529	0.0254002	PSG5	pregnancy specific beta-1-glycoprotein 5
PH_hs_0004525	1.57479	1.33394e-12	JUN	jun proto-oncogene
PH_hs_0047654	1.57407	3.46832e-10	ZC3H6	zinc finger CCCH-type containing 6
PH_hs_0015032	1.57388	0.029136	CXorf21	chromosome X open reading frame 21
PH_hs_0001813	1.57338	1.84741e-07	C3orf18	chromosome 3 open reading frame 18
PH_hs_0032905	1.57269	0.0262053	ZCWPW2	zinc finger, CW type with PWWP domain 2
PH_hs_0023683	1.57159	3.79966e-07	PDIA3|PDIA3P|LOC101060561	protein disulfide isomerase family A, member 3|protein disulfide isomerase family A, member 3 pseudogene|protein disulfide-isomerase A3-like
PH_hs_0017527	1.57089	0.00210897	C15orf32	chromosome 15 open reading frame 32
PH_hs_0060675	1.57071	0.00113989	ARGFXP2	arginine-fifty homeobox pseudogene 2
PH_hs_0035837	1.56955	0.0196594	AMMECR1	Alport syndrome, mental retardation, midface hypoplasia and elliptocytosis chromosomal region gene 1
PH_hs_0004820	1.56913	5.78649e-10	ITGB4	integrin, beta 4
PH_hs_0027031	1.56814	4.15515e-05	CD1B	CD1b molecule
PH_hs_0038039	1.56746	0.0209914	ST8SIA2	ST8 alpha-N-acetyl-neuraminide alpha-2,8-sialyltransferase 2
PH_hs_0060024	1.56654	0.00284474	HAVCR1	hepatitis A virus cellular receptor 1
PH_hs_0047380	1.56634	0.0122401	TMEM242	transmembrane protein 242
PH_hs_0010047	1.56572	0.000368536	BARX2	BARX homeobox 2
PH_hs_0043237	1.56521	2.69184e-12	C10orf118	chromosome 10 open reading frame 118
PH_hs_0061520	1.56456	6.69044e-05	RHO	rhodopsin
PH_hs_0014382	1.56421	7.15876e-08	SUMF2	sulfatase modifying factor 2
PH_hs_0004132	1.56409	1.0333e-09	EFCAB4A	EF-hand calcium binding domain 4A
PH_hs_0035816	1.564	2.16608e-07	TFF1	trefoil factor 1
PH_hs_0032517	1.56381	2.04527e-08	CEP290	centrosomal protein 290kDa
PH_hs_0045165	1.56358	0.00197657	KLF8	Kruppel-like factor 8
PH_hs_0043164	1.56316	0.0116787	ACTL6B	actin-like 6B
PH_hs_0048227	1.56276	0.0242653	BCDIN3D	BCDIN3 domain containing
PH_hs_0061346	1.56238	0.0033659	LRRC46	leucine rich repeat containing 46
PH_hs_0044835	1.56204	0.0344116	C18orf42	chromosome 18 open reading frame 42
PH_hs_0027149	1.56157	0.000937854	APLP1	amyloid beta (A4) precursor-like protein 1
PH_hs_0024615	1.56107	0.00405712	PTPN7	protein tyrosine phosphatase, non-receptor type 7
PH_hs_0031056	1.56053	0.00373126	INPP5J	inositol polyphosphate-5-phosphatase J
PH_hs_0037066	1.56003	0.0033164	LOC100509620|AQP7	aquaporin-7-like|aquaporin 7
PH_hs_0045828	1.55929	8.17282e-06	RREB1	ras responsive element binding protein 1
PH_hs_0005001	1.55832	0.00694537	INSM1	insulinoma-associated 1
PH_hs_0043467	1.55779	0.00772954	WFDC6	WAP four-disulfide core domain 6
PH_hs_0033289	1.5577	0.0176559	ZNF614	zinc finger protein 614
PH_hs_0032779	1.55737	0.0258999	FLJ12825	uncharacterized LOC440101
PH_hs_0011986	1.55596	3.39233e-09	LCN2	lipocalin 2
PH_hs_0035556	1.55495	0.0134946	TFEC	transcription factor EC
PH_hs_0014742	1.55447	0.00373067	C3	complement component 3
PH_hs_0041173	1.55423	0.0275678	OBSCN	obscurin, cytoskeletal calmodulin and titin-interacting RhoGEF
PH_hs_0045060	1.5541	5.10903e-08	FBXO3	F-box protein 3
PH_hs_0036972	1.55398	0.0423566	GUSBP5	glucuronidase, beta pseudogene 5
PH_hs_0022303	1.5537	0.0284337	SLCO3A1	solute carrier organic anion transporter family, member 3A1
PH_hs_0026757	1.55329	0.000285639	CNTN3	contactin 3 (plasmacytoma associated)
PH_hs_0061221	1.55291	5.12748e-05	LPAR1	lysophosphatidic acid receptor 1
PH_hs_0002932	1.55286	0.0125898	STATH	statherin
PH_hs_0034162	1.55162	0.00231901	PSG9|PSG6|PSG8|PSG7|PSG3|PSG10P|PSG4	pregnancy specific beta-1-glycoprotein 9|pregnancy specific beta-1-glycoprotein 6|pregnancy specific beta-1-glycoprotein 8|pregnancy specific beta-1-glycoprotein 7 (gene/pseudogene)|pregnancy specific beta-1-glycoprotein 3|pregnancy specific beta-1-glycoprotein 10, pseudogene|pregnancy specific beta-1-glycoprotein 4
PH_hs_0030007	1.55133	6.36415e-07	BHLHE22	basic helix-loop-helix family, member e22
PH_hs_0046200	1.55105	9.1627e-09	RHBDD1	rhomboid domain containing 1
PH_hs_0034079	1.54928	0.00592545	SPDYE6|SPDYE1|SPDYE5|SPDYE8P|SPDYE3|LOC101060203|LOC100996746	speedy homolog E6 (Xenopus laevis)|speedy homolog E1 (Xenopus laevis)|speedy homolog E5 (Xenopus laevis)|speedy homolog E8 (Xenopus laevis), pseudogene|speedy homolog E3 (Xenopus laevis)|putative speedy protein E8-like|putative speedy protein E8-like
PH_hs_0044080	1.54852	0.000227129	PDLIM3	PDZ and LIM domain 3
PH_hs_0048389	1.54759	0.0182498	GRIA4	glutamate receptor, ionotropic, AMPA 4
PH_hs_0002582	1.54719	1.01256e-11	RPRD2	regulation of nuclear pre-mRNA domain containing 2
PH_hs_0060145	1.54682	0.0148012	TNFSF10	tumor necrosis factor (ligand) superfamily, member 10
PH_hs_0044387	1.54668	8.9616e-05	ZIM2	zinc finger, imprinted 2
PH_hs_0060044	1.54668	0.0381617	XAGE3	X antigen family, member 3
PH_hs_0047935	1.54565	4.62551e-08	C11orf58	chromosome 11 open reading frame 58
PH_hs_0008935	1.54559	0.0232642	OTOS	otospiralin
PH_hs_0002725	1.54502	0.000518439	CARNS1	carnosine synthase 1
PH_hs_0010558	1.54459	0.00628148	PM20D1	peptidase M20 domain containing 1
PH_hs_0061613	1.54388	1.19717e-05	CAPN5	calpain 5
PH_hs_0044361	1.54374	0.00188726	FAM179A	family with sequence similarity 179, member A
PH_hs_0032623	1.54365	0.000575602	FBXW10	F-box and WD repeat domain containing 10
PH_hs_0005610	1.54345	0.0160966	BEAN1	brain expressed, associated with NEDD4, 1
PH_hs_0061254	1.54267	0.0146469	NLGN3	neuroligin 3
PH_hs_0029146	1.54167	0.00622879	HCN2	hyperpolarization activated cyclic nucleotide-gated potassium channel 2
PH_hs_0004289	1.54165	0.0403021	TYRP1	tyrosinase-related protein 1
PH_hs_0045445	1.54112	0.000252787	HLA-F	major histocompatibility complex, class I, F
PH_hs_0000567	1.54102	6.41406e-06	EVI2B	ecotropic viral integration site 2B
PH_hs_0061772	1.54086	0.00509727	TMOD3	tropomodulin 3 (ubiquitous)
PH_hs_0032691	1.5406	0.0199569	LHFPL4	lipoma HMGIC fusion partner-like 4
PH_hs_0000855	1.54056	4.73116e-11	TSPAN5	tetraspanin 5
PH_hs_0047962	1.54052	2.92301e-05	CAPN5	calpain 5
PH_hs_0014080	1.54052	0.00601973	FBXO40	F-box protein 40
PH_hs_0010206	1.54042	0.000170957	SDR16C5	short chain dehydrogenase/reductase family 16C, member 5
PH_hs_0048623	1.53932	1.84906e-09	SLC41A3	solute carrier family 41, member 3
PH_hs_0062084	1.53906	0.00804007	KRTAP5-10|KRTAP5-11|KRTAP5-2	keratin associated protein 5-10|keratin associated protein 5-11|keratin associated protein 5-2
PH_hs_0042730	1.53893	1.33487e-06	TNFAIP8L3	tumor necrosis factor, alpha-induced protein 8-like 3
PH_hs_0061977	1.53889	0.0110941	LOC646862	uncharacterized LOC646862
PH_hs_0060178	1.53875	3.22515e-06	TGFBR3L	transforming growth factor, beta receptor III-like
PH_hs_0000888	1.5385	3.67304e-06	A1CF	APOBEC1 complementation factor
PH_hs_0016784	1.53809	0.0340399	CELA1	chymotrypsin-like elastase family, member 1
PH_hs_0029540	1.53778	0.000558007	TMEM95	transmembrane protein 95
PH_hs_0032507	1.53751	0.0350304	FLJ44006	uncharacterized FLJ44006
PH_hs_0006422	1.53706	0.00894808	RGS9	regulator of G-protein signaling 9
PH_hs_0040931	1.53695	0.000492347	C14orf37	chromosome 14 open reading frame 37
PH_hs_0023948	1.53625	0.000807855	RASGEF1B	RasGEF domain family, member 1B
PH_hs_0046050	1.53557	0.00655308	TAF7L	TAF7-like RNA polymerase II, TATA box binding protein (TBP)-associated factor, 50kDa
PH_hs_0031017	1.53469	0.0211121	BIN2	bridging integrator 2
PH_hs_0043169	1.5346	0.000796949	HNF4G	hepatocyte nuclear factor 4, gamma
PH_hs_0043348	1.53443	2.9165e-09	PSPH	phosphoserine phosphatase
PH_hs_0040833	1.53189	0.00458972	ZNF175	zinc finger protein 175
PH_hs_0004982	1.5309	0.00258419	DBN1	drebrin 1
PH_hs_0061837	1.53022	1.65731e-10	ARL8A	ADP-ribosylation factor-like 8A
PH_hs_0002013	1.53005	7.2556e-09	NCEH1	neutral cholesterol ester hydrolase 1
PH_hs_0045133	1.52716	0.0378473	PKHD1	polycystic kidney and hepatic disease 1 (autosomal recessive)
PH_hs_0012905	1.52679	0.00584148	C7orf34	chromosome 7 open reading frame 34
PH_hs_0036800	1.52583	2.02024e-07	H19	H19, imprinted maternally expressed transcript (non-protein coding)
PH_hs_0045637	1.52572	0.00449043	MYOCD	myocardin
PH_hs_0047344	1.52528	2.83736e-11	METTL21A	methyltransferase like 21A
PH_hs_0002286	1.52514	0.0136269	SOSTDC1	sclerostin domain containing 1
PH_hs_0001899	1.52507	2.81566e-08	SERPINE2	serpin peptidase inhibitor, clade E (nexin, plasminogen activator inhibitor type 1), member 2
PH_hs_0026506	1.52344	2.85012e-05	PTENP1	phosphatase and tensin homolog pseudogene 1
PH_hs_0040357	1.52283	0.0215825	SERPINC1	serpin peptidase inhibitor, clade C (antithrombin), member 1
PH_hs_0031665	1.52025	0.0417505	CLEC12B	C-type lectin domain family 12, member B
PH_hs_0061519	1.52014	3.93912e-05	RDX	radixin
PH_hs_0022305	1.52007	0.00301003	GRIA4	glutamate receptor, ionotropic, AMPA 4
PH_hs_0000979	1.51956	5.45022e-08	PLEKHA4	pleckstrin homology domain containing, family A (phosphoinositide binding specific) member 4
PH_hs_0031815	1.51923	0.000363536	C2orf27B	chromosome 2 open reading frame 27B
PH_hs_0022071	1.51887	0.00169656	PTGER3	prostaglandin E receptor 3 (subtype EP3)
PH_hs_0022069	1.51858	2.19781e-10	NDUFB2	NADH dehydrogenase (ubiquinone) 1 beta subcomplex, 2, 8kDa
PH_hs_0009731	1.5185	8.7428e-06	DEGS2	delta(4)-desaturase, sphingolipid 2
PH_hs_0006991	1.51733	0.000953697	DEFB126	defensin, beta 126
PH_hs_0031535	1.51729	0.0404962	SLC30A4	solute carrier family 30 (zinc transporter), member 4
PH_hs_0029982	1.51711	0.0328643	ZNF804B	zinc finger protein 804B
PH_hs_0046377	1.51684	0.00565284	ZNF568	zinc finger protein 568
PH_hs_0002560	1.51651	0.000129035	PRAF2	PRA1 domain family, member 2
PH_hs_0045068	1.51597	3.72215e-08	SPTBN1	spectrin, beta, non-erythrocytic 1
PH_hs_0044152	1.51437	0.00107664	SLC26A1	solute carrier family 26 (sulfate transporter), member 1
PH_hs_0045808	1.51387	0.0111358	PGC	progastricsin (pepsinogen C)
PH_hs_0048773	1.51382	0.000594637	PMPCB	peptidase (mitochondrial processing) beta
PH_hs_0000416	1.51169	0.00196045	UBFD1	ubiquitin family domain containing 1
PH_hs_0005957	1.51028	1.28908e-06	TRMT1L	tRNA methyltransferase 1 homolog (S. cerevisiae)-like
PH_hs_0000376	1.50967	0.000448483	SP4	Sp4 transcription factor
PH_hs_0047920	1.50908	1.09661e-05	FLT4	fms-related tyrosine kinase 4
PH_hs_0015809	1.50881	0.0233334	KRTAP4-12	keratin associated protein 4-12
PH_hs_0034104	1.50813	0.0129132	XCL1|XCL2	chemokine (C motif) ligand 1|chemokine (C motif) ligand 2
PH_hs_0003945	1.50807	0.000280881	C9orf9	chromosome 9 open reading frame 9
PH_hs_0027494	1.50755	5.98727e-06	ZSCAN4	zinc finger and SCAN domain containing 4
PH_hs_0009313	1.50709	0.0456975	SYT1	synaptotagmin I
PH_hs_0007603	1.50607	0.0123088	SCN2B	sodium channel, voltage-gated, type II, beta subunit
PH_hs_0031359	1.50587	0.00403354	FMO3	flavin containing monooxygenase 3
PH_hs_0009070	1.50571	0.0287344	CYP26A1	cytochrome P450, family 26, subfamily A, polypeptide 1
PH_hs_0044123	1.50393	2.8188e-09	C11orf1	chromosome 11 open reading frame 1
PH_hs_0036763	1.50381	0.00282302	SERPINA1	serpin peptidase inhibitor, clade A (alpha-1 antiproteinase, antitrypsin), member 1
PH_hs_0046857	1.50244	0.00135211	LOC100996528	uncharacterized LOC100996528
PH_hs_0019257	1.50176	0.0164432	AOX1	aldehyde oxidase 1
PH_hs_0062532	1.50166	0.00143001	LOC100133301|LOC729574|LOC101060384|LOC729587|LOC101060425|LOC101060568|LOC644634|LOC100996721|LOC100996741|LOC388692	UPF0627 protein ENSP00000364708|UPF0627 protein ENSP00000341061/ENSP00000339743|UPF0627 protein ENSP00000341061/ENSP00000339743-like|UPF0627 protein ENSP00000341061/ENSP00000339743-like|UPF0627 protein ENSP00000358171-like|UPF0627 protein ENSP00000358171-like|UPF0627 protein ENSP00000358171-like|UPF0627 protein ENSP00000358171-like|UPF0627 protein ENSP00000358171-like|uncharacterized LOC388692
PH_hs_0061622	1.50148	8.97292e-08	SLC2A12	solute carrier family 2 (facilitated glucose transporter), member 12
PH_hs_0045150	1.50089	1.44435e-08	BRWD1	bromodomain and WD repeat domain containing 1
PH_hs_0005684	1.49924	2.08637e-08	EIF2AK3	eukaryotic translation initiation factor 2-alpha kinase 3
PH_hs_0017142	1.49918	7.79692e-05	SLC26A10	solute carrier family 26, member 10
PH_hs_0026164	1.49806	0.00272892	SULT1C2P1	sulfotransferase family, cytosolic, 1C, member 2 pseudogene 1
PH_hs_0043440	1.49787	0.00776817	CD200R1L	CD200 receptor 1-like
PH_hs_0045062	1.4974	0.0081308	OAS2	2'-5'-oligoadenylate synthetase 2, 69/71kDa
PH_hs_0061028	1.49734	0.0368319	KIAA1551	KIAA1551
PH_hs_0000970	1.49733	0.00130033	SYDE1	synapse defective 1, Rho GTPase, homolog 1 (C. elegans)
PH_hs_0004899	1.49638	0.0250134	PHOX2B	paired-like homeobox 2b
PH_hs_0062269	1.49621	0.000954117	MBD3L2|MBD3L3|MBD3L4|MBD3L5	methyl-CpG binding domain protein 3-like 2|methyl-CpG binding domain protein 3-like 3|methyl-CpG binding domain protein 3-like 4|methyl-CpG binding domain protein 3-like 5
PH_hs_0044936	1.49476	0.0124047	KRT14	keratin 14
PH_hs_0027690	1.49326	1.82201e-14	LMNB2	lamin B2
PH_hs_0034175	1.49294	0.00255977	OLFML1	olfactomedin-like 1
PH_hs_0060116	1.49169	0.004528	CD33	CD33 molecule
PH_hs_0046346	1.48974	0.0401203	ZNF326	zinc finger protein 326
PH_hs_0033153	1.48881	5.39046e-07	LOC151009	uncharacterized LOC151009
PH_hs_0032458	1.48844	0.0175033	VCX|VCX2|VCX3B|VCX3A|VCY1B|VCY	variable charge, X-linked|variable charge, X-linked 2|variable charge, X-linked 3B|variable charge, X-linked 3A|variable charge, Y-linked 1B|variable charge, Y-linked
PH_hs_0060162	1.48826	0.00228415	PRSS56	protease, serine, 56
PH_hs_0060798	1.48747	0.0236161	FLT1	fms-related tyrosine kinase 1
PH_hs_0004403	1.48724	5.0717e-08	REEP6	receptor accessory protein 6
PH_hs_0025814	1.48708	1.59276e-10	DDR2	discoidin domain receptor tyrosine kinase 2
PH_hs_0023635	1.48683	0.00525916	KCNH4	potassium voltage-gated channel, subfamily H (eag-related), member 4
PH_hs_0048457	1.48659	0.0153949	EPHA7	EPH receptor A7
PH_hs_0006871	1.48654	0.000809448	PP2D1	protein phosphatase 2C-like domain containing 1
PH_hs_0042286	1.48589	1.94063e-11	TRIP4	thyroid hormone receptor interactor 4
PH_hs_0004860	1.48587	0.0102873	CLGN	calmegin
PH_hs_0004303	1.48461	3.04185e-10	ST3GAL4	ST3 beta-galactoside alpha-2,3-sialyltransferase 4
PH_hs_0025150	1.48403	0.00981367	TIGIT	T cell immunoreceptor with Ig and ITIM domains
PH_hs_0045643	1.48402	0.0026159	RPS4Y2	ribosomal protein S4, Y-linked 2
PH_hs_0013256	1.48315	0.00143388	AKR1E2	aldo-keto reductase family 1, member E2
PH_hs_0060014	1.48244	0.0128814	ZNF705A	zinc finger protein 705A
PH_hs_0028001	1.48235	0.0168303	SSTR4	somatostatin receptor 4
PH_hs_0016168	1.48196	1.8173e-10	TBC1D17	TBC1 domain family, member 17
PH_hs_0045340	1.48191	9.20042e-05	TAF9	TAF9 RNA polymerase II, TATA box binding protein (TBP)-associated factor, 32kDa
PH_hs_0048998	1.48133	0.000809616	OPN5	opsin 5
PH_hs_0034538	1.48129	0.00246469	GPR152	G protein-coupled receptor 152
PH_hs_0026574	1.48112	2.10326e-10	TBC1D22A	TBC1 domain family, member 22A
PH_hs_0047691	1.48082	0.00665242	PLEKHG4B	pleckstrin homology domain containing, family G (with RhoGef domain) member 4B
PH_hs_0043531	1.48049	2.64939e-06	SDCBP2|FKBP1A-SDCBP2	syndecan binding protein (syntenin) 2|FKBP1A-SDCBP2 readthrough (non-protein coding)
PH_hs_0034972	1.48012	0.00795465	OR56A5	olfactory receptor, family 56, subfamily A, member 5
PH_hs_0037014	1.47936	6.14928e-06	LOC283788	FSHD region gene 1 pseudogene
PH_hs_0049412	1.47916	0.000170915	CCNJL	cyclin J-like
PH_hs_0004698	1.47865	0.00766365	CA3	carbonic anhydrase III, muscle specific
PH_hs_0000739	1.47852	0.0102895	GABRG2	gamma-aminobutyric acid (GABA) A receptor, gamma 2
PH_hs_0033412	1.47828	2.36029e-11	SMARCE1	SWI/SNF related, matrix associated, actin dependent regulator of chromatin, subfamily e, member 1
PH_hs_0017304	1.47758	0.0228828	MYL4	myosin, light chain 4, alkali; atrial, embryonic
PH_hs_0033990	1.47733	0.0197414	MYO7B	myosin VIIB
PH_hs_0002751	1.47668	0.0121593	COLEC11	collectin sub-family member 11
PH_hs_0032492	1.4761	0.0163418	PPP3R2	protein phosphatase 3, regulatory subunit B, beta
PH_hs_0030997	1.47603	0.00824962	PHF17	PHD finger protein 17
PH_hs_0043878	1.47528	1.07604e-07	ARMC10	armadillo repeat containing 10
PH_hs_0034075	1.47481	0.0362944	SPDYE5|SPDYE1|SPDYE3|SPDYE8P|LOC101060203|LOC100996746	speedy homolog E5 (Xenopus laevis)|speedy homolog E1 (Xenopus laevis)|speedy homolog E3 (Xenopus laevis)|speedy homolog E8 (Xenopus laevis), pseudogene|putative speedy protein E8-like|putative speedy protein E8-like
PH_hs_0033375	1.47401	0.0298546	LOC285423	uncharacterized LOC285423
PH_hs_0034802	1.4727	0.00470673	GLRA4	glycine receptor, alpha 4
PH_hs_0015577	1.4726	0.00368269	LMO3	LIM domain only 3 (rhombotin-like 2)
PH_hs_0000306	1.47219	0.0414152	CD3G	CD3g molecule, gamma (CD3-TCR complex)
PH_hs_0043121	1.47168	0.0279147	APOC3	apolipoprotein C-III
PH_hs_0034126	1.47091	0.00193945	WDR25	WD repeat domain 25
PH_hs_0049521	1.47076	0.00025975	KIR2DL2|KIR2DS2|KIR2DL3|KIR2DL1|KIR2DS3|KIR2DS1|LOC100653050|LOC101060228|KIR2DS4|KIR2DS5|KIR3DL2|KIR3DS1|KIR3DL1|LOC727787|KIR2DL4|LOC100287534|KIR2DL5B|KIR2DL5A	killer cell immunoglobulin-like receptor, two domains, long cytoplasmic tail, 2|killer cell immunoglobulin-like receptor, two domains, short cytoplasmic tail, 2|killer cell immunoglobulin-like receptor, two domains, long cytoplasmic tail, 3|killer cell immunoglobulin-like receptor, two domains, long cytoplasmic tail, 1|killer cell immunoglobulin-like receptor, two domains, short cytoplasmic tail,…
PH_hs_0048596	1.47067	2.39533e-12	FBXW11	F-box and WD repeat domain containing 11
PH_hs_0008491	1.47049	0.00463063	FAM78A	family with sequence similarity 78, member A
PH_hs_0035901	1.47034	0.0480924	TCEAL5	transcription elongation factor A (SII)-like 5
PH_hs_0023075	1.46955	0.000959522	AADAT	aminoadipate aminotransferase
PH_hs_0026552	1.46881	4.77802e-06	NKIRAS2	NFKB inhibitor interacting Ras-like 2
PH_hs_0035333	1.46862	0.0474459	CMPK2	cytidine monophosphate (UMP-CMP) kinase 2, mitochondrial
PH_hs_0000124	1.46823	0.0212928	SLC10A1	solute carrier family 10 (sodium/bile acid cotransporter family), member 1
PH_hs_0000289	1.46789	2.15297e-05	HIST2H2BE	histone cluster 2, H2be
PH_hs_0046033	1.46769	4.71598e-06	ASB3	ankyrin repeat and SOCS box containing 3
PH_hs_0047847	1.4666	0.038049	HIF3A	hypoxia inducible factor 3, alpha subunit
PH_hs_0024055	1.46629	0.00123659	SERPINB8	serpin peptidase inhibitor, clade B (ovalbumin), member 8
PH_hs_0002547	1.46625	2.83212e-07	PCED1A	PC-esterase domain containing 1A
PH_hs_0000569	1.46589	0.00211889	ATP2A3	ATPase, Ca++ transporting, ubiquitous
PH_hs_0061204	1.46549	0.00772349	GRIA1	glutamate receptor, ionotropic, AMPA 1
PH_hs_0040828	1.46526	0.00133756	ZNF749	zinc finger protein 749
PH_hs_0043388	1.46427	5.28821e-07	SPTLC3	serine palmitoyltransferase, long chain base subunit 3
PH_hs_0006186	1.46415	0.0181455	LINC00635	long intergenic non-protein coding RNA 635
PH_hs_0018053	1.46368	0.00372553	BPIFC	BPI fold containing family C
PH_hs_0030977	1.46362	0.0397055	DNAH1	dynein, axonemal, heavy chain 1
PH_hs_0040008	1.4635	0.00476229	SBK1	SH3-binding domain kinase 1
PH_hs_0000353	1.46347	0.000694983	WFDC2	WAP four-disulfide core domain 2
PH_hs_0030865	1.46344	0.0433214	AMELY	amelogenin, Y-linked
PH_hs_0027631	1.46273	0.000918429	NPY2R	neuropeptide Y receptor Y2
PH_hs_0010923	1.46263	0.00190579	TMEM132E	transmembrane protein 132E
PH_hs_0022372	1.46215	0.03095	CHGA	chromogranin A (parathyroid secretory protein 1)
PH_hs_0060346	1.46121	3.09751e-05	LOC284385	uncharacterized LOC284385
PH_hs_0044020	1.46114	0.000469608	LOC646021|LOC400590	uncharacterized LOC646021|uncharacterized LOC400590
PH_hs_0027193	1.46099	0.00203098	C1QC	complement component 1, q subcomponent, C chain
PH_hs_0036704	1.46029	0.0175865	FAM101B	family with sequence similarity 101, member B
PH_hs_0005104	1.45896	2.57496e-05	TTLL6	tubulin tyrosine ligase-like family, member 6
PH_hs_0026721	1.45654	1.37241e-13	MKNK2	MAP kinase interacting serine/threonine kinase 2
PH_hs_0028006	1.45617	0.00776372	KIAA1147	KIAA1147
PH_hs_0046137	1.45561	7.56956e-11	CHD8	chromodomain helicase DNA binding protein 8
PH_hs_0045894	1.45523	0.0227577	LRRFIP1	leucine rich repeat (in FLII) interacting protein 1
PH_hs_0002107	1.45504	0.0040953	ERMN	ermin, ERM-like protein
PH_hs_0013204	1.45495	1.15735e-09	AGXT2L2	alanine-glyoxylate aminotransferase 2-like 2
PH_hs_0022707	1.45464	0.00552425	CHRND	cholinergic receptor, nicotinic, delta (muscle)
PH_hs_0005759	1.4544	1.4061e-05	EPB41L3	erythrocyte membrane protein band 4.1-like 3
PH_hs_0041207	1.45291	0.003195	MUC12	mucin 12, cell surface associated
PH_hs_0009340	1.45277	0.000459286	RAMP2	receptor (G protein-coupled) activity modifying protein 2
PH_hs_0044717	1.45173	0.0113669	FCAR	Fc fragment of IgA, receptor for
PH_hs_0001926	1.45159	0.00552523	IGSF1	immunoglobulin superfamily, member 1
PH_hs_0047900	1.45116	1.38071e-06	SH3BP2	SH3-domain binding protein 2
PH_hs_0026419	1.44953	0.000592565	LINC00469	long intergenic non-protein coding RNA 469
PH_hs_0007755	1.44863	0.00484876	NTSR2	neurotensin receptor 2
PH_hs_0012963	1.44742	0.0289503	LY6G6C	lymphocyte antigen 6 complex, locus G6C
PH_hs_0033979	1.44709	0.0120107	ZNF347	zinc finger protein 347
PH_hs_0023627	1.44694	8.71352e-05	FRA10AC1	fragile site, folic acid type, rare, fra(10)(q23.3) or fra(10)(q24.2) candidate 1
PH_hs_0025290	1.4464	0.00923173	COL5A1	collagen, type V, alpha 1
PH_hs_0014603	1.4464	0.0134892	MEPE	matrix extracellular phosphoglycoprotein
PH_hs_0030887	1.44546	0.0449626	ADH1C	alcohol dehydrogenase 1C (class I), gamma polypeptide
PH_hs_0039437	1.44468	0.00588358	CYTH2	cytohesin 2
PH_hs_0049362	1.44452	1.3621e-06	KCTD15	potassium channel tetramerisation domain containing 15
PH_hs_0033489	1.44306	9.56892e-05	ZNF385C	zinc finger protein 385C
PH_hs_0019418	1.44209	0.0038817	LOC286370	uncharacterized LOC286370
PH_hs_0031382	1.44148	0.0472517	LOC285095	uncharacterized LOC285095
PH_hs_0024784	1.44138	0.0310453	DNAH9	dynein, axonemal, heavy chain 9
PH_hs_0013181	1.44055	0.00427423	KRT38	keratin 38
PH_hs_0043830	1.44046	2.15675e-11	CDC25C	cell division cycle 25 homolog C (S. pombe)
PH_hs_0036166	1.43998	0.0319398	ZNF716	zinc finger protein 716
PH_hs_0028088	1.43983	3.09681e-05	DMBT1	deleted in malignant brain tumors 1
PH_hs_0049666	1.43975	0.00856977	HSFY1|HSFY2	heat shock transcription factor, Y-linked 1|heat shock transcription factor, Y linked 2
PH_hs_0033811	1.43928	0.00401194	NBPF7	neuroblastoma breakpoint family, member 7
PH_hs_0026800	1.43888	0.00655668	RBAK	RB-associated KRAB zinc finger
PH_hs_0044697	1.43839	1.94419e-09	BRE	brain and reproductive organ-expressed (TNFRSF1A modulator)
PH_hs_0031746	1.43833	0.00975266	SLC36A3	solute carrier family 36 (proton/amino acid symporter), member 3
PH_hs_0036043	1.43776	0.0286515	IQCE	IQ motif containing E
PH_hs_0000261	1.43741	0.0392653	SLC5A1	solute carrier family 5 (sodium/glucose cotransporter), member 1
PH_hs_0002818	1.43733	3.7942e-08	CDCA4	cell division cycle associated 4
PH_hs_0032320	1.43719	0.00164895	MYADML	myeloid-associated differentiation marker-like (pseudogene)
PH_hs_0019399	1.43683	0.000216053	PWRN1	Prader-Willi region non-protein coding RNA 1
PH_hs_0036174	1.43671	1.19387e-07	FAM168A	family with sequence similarity 168, member A
PH_hs_0061714	1.4358	0.0156877	AGMAT	agmatine ureohydrolase (agmatinase)
PH_hs_0004352	1.4351	1.92959e-10	CD14	CD14 molecule
PH_hs_0000094	1.43497	1.53413e-07	HBEGF	heparin-binding EGF-like growth factor
PH_hs_0034413	1.43472	0.0273671	LOC101060409|NUDT17	nucleoside diphosphate-linked moiety X motif 17-like|nudix (nucleoside diphosphate linked moiety X)-type motif 17
PH_hs_0007277	1.43431	0.0101515	SCGB1C1	secretoglobin, family 1C, member 1
PH_hs_0047362	1.43407	0.0288715	SLC2A12	solute carrier family 2 (facilitated glucose transporter), member 12
PH_hs_0010313	1.43379	0.00077085	ADCY7	adenylate cyclase 7
PH_hs_0017007	1.43307	2.0915e-05	RIBC1	RIB43A domain with coiled-coils 1
PH_hs_0005741	1.43307	0.00533388	FAM107B	family with sequence similarity 107, member B
PH_hs_0043864	1.43285	3.03876e-05	C16orf92	chromosome 16 open reading frame 92
PH_hs_0006636	1.4325	0.000217344	DDN	dendrin
PH_hs_0062329	1.43227	0.00431763	LOC401180	uncharacterized LOC401180
PH_hs_0023966	1.43221	0.00977481	KCNMA1	potassium large conductance calcium-activated channel, subfamily M, alpha member 1
PH_hs_0014704	1.4322	0.00639355	ENAM	enamelin
PH_hs_0004633	1.43192	0.000294511	ZNF142	zinc finger protein 142
PH_hs_0040963	1.43138	0.0375366	PAIP2B	poly(A) binding protein interacting protein 2B
PH_hs_0024589	1.431	0.000767079	MUC6	mucin 6, oligomeric mucus/gel-forming
PH_hs_0048887	1.43059	2.03443e-12	ARID1B	AT rich interactive domain 1B (SWI1-like)
PH_hs_0016113	1.43029	5.73111e-11	GJB2	gap junction protein, beta 2, 26kDa
PH_hs_0005879	1.43007	5.54234e-05	LOC100049716	uncharacterized LOC100049716
PH_hs_0031744	1.42977	0.0275422	ATP11A	ATPase, class VI, type 11A
PH_hs_0039930	1.42956	0.036001	ETV3	ets variant 3
PH_hs_0062369	1.42948	0.0094627	LOC101059970	liprin-alpha-2-like
PH_hs_0026909	1.42927	0.000111345	SLC23A2	solute carrier family 23 (nucleobase transporters), member 2
PH_hs_0024278	1.42861	0.0217182	GRIA3	glutamate receptor, ionotropic, AMPA 3
PH_hs_0006862	1.42847	0.0102866	PILRA	paired immunoglobin-like type 2 receptor alpha
PH_hs_0037466	1.42784	0.000445082	ZNF93	zinc finger protein 93
PH_hs_0003898	1.42782	9.2092e-07	C6orf52	chromosome 6 open reading frame 52
PH_hs_0036301	1.4275	4.74366e-09	FLJ23867	uncharacterized protein FLJ23867
PH_hs_0032670	1.42721	0.00341037	THSD1	thrombospondin, type I, domain containing 1
PH_hs_0014036	1.42707	0.0130908	TCP10L	t-complex 10-like
PH_hs_0046464	1.42703	0.0447866	FAM166B	family with sequence similarity 166, member B
PH_hs_0024129	1.42668	3.54199e-10	PBDC1	polysaccharide biosynthesis domain containing 1
PH_hs_0006208	1.42625	0.0101165	C12orf50	chromosome 12 open reading frame 50
PH_hs_0031682	1.42548	0.000701336	CCDC173	coiled-coil domain containing 173
PH_hs_0021104	1.42507	0.0466966	SPAG17	sperm associated antigen 17
PH_hs_0061685	1.42491	2.03161e-07	TRIM2	tripartite motif containing 2
PH_hs_0000385	1.42324	0.00607394	HLTF	helicase-like transcription factor
PH_hs_0027185	1.42245	0.00280744	ALOX5	arachidonate 5-lipoxygenase
PH_hs_0018545	1.42208	4.91409e-06	OAF	OAF homolog (Drosophila)
PH_hs_0025418	1.42144	0.00526978	ROBO3	roundabout, axon guidance receptor, homolog 3 (Drosophila)
PH_hs_0044175	1.4212	0.0189	MYL4	myosin, light chain 4, alkali; atrial, embryonic
PH_hs_0060439	1.42087	0.0293473	CRTAC1	cartilage acidic protein 1
PH_hs_0020298	1.42061	0.00154176	LTK	leukocyte receptor tyrosine kinase
PH_hs_0029232	1.42054	1.48621e-05	RNF122	ring finger protein 122
PH_hs_0026085	1.4204	1.72729e-07	SOAT1	sterol O-acyltransferase 1
PH_hs_0045091	1.41984	4.35811e-12	SLC39A6	solute carrier family 39 (zinc transporter), member 6
PH_hs_0031264	1.41954	0.00012641	KRTAP13-2	keratin associated protein 13-2
PH_hs_0032648	1.41944	0.000111314	FDCSP	follicular dendritic cell secreted protein
PH_hs_0000072	1.41944	0.0114836	CALCR	calcitonin receptor
PH_hs_0042732	1.41938	0.0192371	CXorf64	chromosome X open reading frame 64
PH_hs_0014841	1.41904	0.0273287	CSRNP3	cysteine-serine-rich nuclear protein 3
PH_hs_0016057	1.41859	0.00333559	TRIM3	tripartite motif containing 3
PH_hs_0032260	1.41836	0.0365075	GBP5	guanylate binding protein 5
PH_hs_0062542	1.41835	0.0345887	LOC100132705|LOC100132900	immunoglobulin superfamily member 3-like|immunoglobulin superfamily member 3-like
PH_hs_0009207	1.41783	7.72277e-14	ORC5	origin recognition complex, subunit 5
PH_hs_0045672	1.41691	4.51553e-10	ABL2	v-abl Abelson murine leukemia viral oncogene homolog 2
PH_hs_0019846	1.41689	2.17303e-07	TP53	tumor protein p53
PH_hs_0043186	1.41574	0.0328399	OLFM3	olfactomedin 3
PH_hs_0020650	1.41557	0.0121055	GGT5	gamma-glutamyltransferase 5
PH_hs_0034759	1.41518	0.000268827	HIST1H4E	histone cluster 1, H4e
PH_hs_0040104	1.41512	0.00509347	GJB1	gap junction protein, beta 1, 32kDa
PH_hs_0044854	1.41497	1.04666e-06	MCCD1	mitochondrial coiled-coil domain 1
PH_hs_0026591	1.4149	0.000643021	NCR3	natural cytotoxicity triggering receptor 3
PH_hs_0003717	1.41413	0.00292152	CCL21	chemokine (C-C motif) ligand 21
PH_hs_0041158	1.41378	0.00268519	FAT4	FAT tumor suppressor homolog 4 (Drosophila)
PH_hs_0018867	1.41276	0.0129282	FAM65B	family with sequence similarity 65, member B
PH_hs_0034793	1.41264	0.0022877	OR3A1	olfactory receptor, family 3, subfamily A, member 1
PH_hs_0049137	1.41208	1.26994e-08	MLLT4	myeloid/lymphoid or mixed-lineage leukemia (trithorax homolog, Drosophila); translocated to, 4
PH_hs_0060719	1.41202	0.0375207	XCL2|XCL1	chemokine (C motif) ligand 2|chemokine (C motif) ligand 1
PH_hs_0007348	1.41182	0.000213914	DLL3	delta-like 3 (Drosophila)
PH_hs_0015274	1.41162	0.000345815	PIEZO2	piezo-type mechanosensitive ion channel component 2
PH_hs_0004275	1.41068	1.83258e-10	PLOD1	procollagen-lysine, 2-oxoglutarate 5-dioxygenase 1
PH_hs_0032081	1.41064	7.78608e-11	UTP14C	UTP14, U3 small nucleolar ribonucleoprotein, homolog C (yeast)
PH_hs_0034817	1.41015	7.66996e-06	OR10H1	olfactory receptor, family 10, subfamily H, member 1
PH_hs_0034845	1.40974	0.00832603	KIR3DL2|KIR2DL3|KIR2DS5|KIR2DL4|LOC100287534|KIR2DS2|KIR3DL3|KIR2DS4|KIR3DL3|KIR2DL2|KIR2DL1|KIR2DL5B|KIR2DL5A|KIR3DL1	killer cell immunoglobulin-like receptor, three domains, long cytoplasmic tail, 2|killer cell immunoglobulin-like receptor, two domains, long cytoplasmic tail, 3|killer cell immunoglobulin-like receptor, two domains, short cytoplasmic tail, 5|killer cell immunoglobulin-like receptor, two domains, long cytoplasmic tail, 4|killer cell immunoglobulin-like receptor 2DL4-like|killer cell immunoglobuli…
PH_hs_0061549	1.40863	1.21371e-08	TMX1	thioredoxin-related transmembrane protein 1
PH_hs_0045543	1.40825	0.000283308	PAGE5	P antigen family, member 5 (prostate associated)
PH_hs_0047859	1.40698	0.0115528	BCAT1	branched chain amino-acid transaminase 1, cytosolic
PH_hs_0061539	1.40675	0.0269123	ENTPD3	ectonucleoside triphosphate diphosphohydrolase 3
PH_hs_0004623	1.40668	3.10583e-06	PCP4	Purkinje cell protein 4
PH_hs_0045144	1.40543	4.77041e-06	TRAK1	trafficking protein, kinesin binding 1
PH_hs_0042529	1.40519	0.000215773	PPP1R14A	protein phosphatase 1, regulatory (inhibitor) subunit 14A
PH_hs_0003171	1.40516	0.00834975	PTP4A3	protein tyrosine phosphatase type IVA, member 3
PH_hs_0060437	1.40503	0.0114536	SMCR9	Smith-Magenis syndrome chromosome region, candidate 9
PH_hs_0004947	1.40356	0.00385367	BACH2	BTB and CNC homology 1, basic leucine zipper transcription factor 2
PH_hs_0048962	1.40333	0.0429731	ABCB5	ATP-binding cassette, sub-family B (MDR/TAP), member 5
PH_hs_0018415	1.40265	1.22004e-05	TFDP2	transcription factor Dp-2 (E2F dimerization partner 2)
PH_hs_0032481	1.40168	0.00558457	CASS4	Cas scaffolding protein family member 4
PH_hs_0030993	1.40089	0.0138486	DHRSX	dehydrogenase/reductase (SDR family) X-linked
PH_hs_0019853	1.40054	1.55894e-09	NARS	asparaginyl-tRNA synthetase
PH_hs_0060799	1.40029	0.0183537	REG3A|REG3G	regenerating islet-derived 3 alpha|regenerating islet-derived 3 gamma
PH_hs_0061021	1.40025	9.47383e-10	TMEM51	transmembrane protein 51
PH_hs_0013082	1.40021	0.00188485	ANKRD36BP1	ankyrin repeat domain 36B pseudogene 1
PH_hs_0031741	1.4	0.0244762	PTPRT	protein tyrosine phosphatase, receptor type, T
PH_hs_0048186	1.39976	1.57185e-11	ERI2	ERI1 exoribonuclease family member 2
PH_hs_0042860	1.39924	3.94057e-05	OR5B21	olfactory receptor, family 5, subfamily B, member 21
PH_hs_0047821	1.39901	0.0214259	DCAF17	DDB1 and CUL4 associated factor 17
PH_hs_0060420	1.39879	0.00224228	LOC100289097	protein FRG1-like
PH_hs_0034451	1.39872	0.00331637	ZBTB20	zinc finger and BTB domain containing 20
PH_hs_0024931	1.39794	3.60156e-08	SLC6A20	solute carrier family 6 (proline IMINO transporter), member 20
PH_hs_0033532	1.3976	0.000420128	ZNF214	zinc finger protein 214
PH_hs_0015587	1.39759	0.000547634	STAB1	stabilin 1
PH_hs_0026376	1.39747	5.58205e-06	IFITM1	interferon induced transmembrane protein 1
PH_hs_0048748	1.39722	0.00086977	ABCA10	ATP-binding cassette, sub-family A (ABC1), member 10
PH_hs_0000191	1.39704	0.0148376	FMO1	flavin containing monooxygenase 1
PH_hs_0034841	1.39647	0.0069162	CTRL	chymotrypsin-like
PH_hs_0043102	1.39611	5.10659e-07	TWIST1	twist basic helix-loop-helix transcription factor 1
PH_hs_0031708	1.396	0.0377525	CIDEB	cell death-inducing DFFA-like effector b
PH_hs_0061907	1.39563	1.58422e-06	CDK3|TEN1-CDK3	cyclin-dependent kinase 3|TEN1-CDK3 readthrough (non-protein coding)
PH_hs_0002937	1.39356	0.0139488	ZBTB16	zinc finger and BTB domain containing 16
PH_hs_0014114	1.39337	3.15537e-08	EPB49	erythrocyte membrane protein band 4.9 (dematin)
PH_hs_0022353	1.39328	1.3727e-06	KATNBL1	katanin p80 subunit B-like 1
PH_hs_0048897	1.39184	0.0250386	SLC15A2	solute carrier family 15 (H+/peptide transporter), member 2
PH_hs_0060405	1.39168	0.000233955	LOC100652953	60S ribosomal protein L30-like
PH_hs_0039833	1.39135	0.0204303	LOC284344	uncharacterized LOC284344
PH_hs_0061676	1.39061	0.00106835	KCNAB2	potassium voltage-gated channel, shaker-related subfamily, beta member 2
PH_hs_0044794	1.39052	0.0410466	C9orf117	chromosome 9 open reading frame 117
PH_hs_0015078	1.39037	0.00013323	LOC101060544	uncharacterized LOC101060544
PH_hs_0001153	1.38955	0.00246751	MID2	midline 2
PH_hs_0060274	1.38952	5.19075e-05	DND1	dead end homolog 1 (zebrafish)
PH_hs_0026832	1.38937	0.000403166	PRRG3	proline rich Gla (G-carboxyglutamic acid) 3 (transmembrane)
PH_hs_0048819	1.38902	0.000804522	CYB5B	cytochrome b5 type B (outer mitochondrial membrane)
PH_hs_0035055	1.38668	0.000409946	LOC653501|ZNF658B|ZNF658	zinc finger protein 658 pseudogene|zinc finger protein 658B, pseudogene|zinc finger protein 658
PH_hs_0010913	1.38662	0.00651429	ODF4	outer dense fiber of sperm tails 4
PH_hs_0000148	1.38642	0.0037967	WT1	Wilms tumor 1
PH_hs_0016728	1.38632	0.00092581	CES4A	carboxylesterase 4A
PH_hs_0007308	1.38566	0.0149472	LOC283710	uncharacterized LOC283710
PH_hs_0019848	1.38498	0.0348838	NR0B2	nuclear receptor subfamily 0, group B, member 2
PH_hs_0009216	1.38476	5.93547e-09	SH3KBP1	SH3-domain kinase binding protein 1
PH_hs_0048884	1.38471	4.02534e-05	CLIC5	chloride intracellular channel 5
PH_hs_0014425	1.38452	7.66353e-09	NUSAP1	nucleolar and spindle associated protein 1
PH_hs_0016549	1.38426	0.0342246	WNT3A	wingless-type MMTV integration site family, member 3A
PH_hs_0033408	1.38312	0.0366323	FBXO4	F-box protein 4
PH_hs_0032803	1.38306	0.0146861	CSTL1	cystatin-like 1
PH_hs_0002203	1.38274	2.58318e-06	NSL1	NSL1, MIND kinetochore complex component, homolog (S. cerevisiae)
PH_hs_0003979	1.38249	7.0438e-05	C11orf84	chromosome 11 open reading frame 84
PH_hs_0014583	1.3819	0.00895447	SLC24A2	solute carrier family 24 (sodium/potassium/calcium exchanger), member 2
PH_hs_0025646	1.38176	0.0491741	MYCL1	v-myc myelocytomatosis viral oncogene homolog 1, lung carcinoma derived (avian)
PH_hs_0061490	1.38171	0.0105244	CACNG8	calcium channel, voltage-dependent, gamma subunit 8
PH_hs_0010890	1.38136	0.00170289	NACC1	nucleus accumbens associated 1, BEN and BTB (POZ) domain containing
PH_hs_0003394	1.38114	0.0113862	SLC47A1	solute carrier family 47, member 1
PH_hs_0043048	1.38057	2.43237e-09	RPL36A	ribosomal protein L36a
PH_hs_0022642	1.37941	0.00184695	RAD52	RAD52 homolog (S. cerevisiae)
PH_hs_0034390	1.37907	0.00706604	MAFG-AS1	MAFG antisense RNA 1 (head to head)
PH_hs_0060718	1.37866	0.0196158	CTAGE1	cutaneous T-cell lymphoma-associated antigen 1
PH_hs_0000295	1.37836	2.20274e-06	CSF3	colony stimulating factor 3 (granulocyte)
PH_hs_0034137	1.37823	0.0193304	TP53TG3C|TP53TG3B|TP53TG3|TP53TG3D	TP53 target 3C|TP53 target 3B|TP53 target 3|TP53 target 3D
PH_hs_0025252	1.37807	0.0311972	LOC285740	uncharacterized LOC285740
PH_hs_0035804	1.37762	0.00113572	MSRB3	methionine sulfoxide reductase B3
PH_hs_0002901	1.37738	2.32141e-10	LIMK1	LIM domain kinase 1
PH_hs_0026885	1.37721	0.0208657	B3GALT1	UDP-Gal:betaGlcNAc beta 1,3-galactosyltransferase, polypeptide 1
PH_hs_0017245	1.37695	3.57559e-06	GPT2	glutamic pyruvate transaminase (alanine aminotransferase) 2
PH_hs_0016038	1.37641	1.8414e-05	SAMD14	sterile alpha motif domain containing 14
PH_hs_0025129	1.37596	0.030227	HIF3A	hypoxia inducible factor 3, alpha subunit
PH_hs_0022214	1.37568	2.55684e-11	MGAT2	mannosyl (alpha-1,6-)-glycoprotein beta-1,2-N-acetylglucosaminyltransferase
PH_hs_0004350	1.37506	0.0072397	HYAL1	hyaluronoglucosaminidase 1
PH_hs_0061984	1.37497	0.0263683	HYDIN	HYDIN, axonemal central pair apparatus protein
PH_hs_0048580	1.37484	0.00473454	SLC8A1	solute carrier family 8 (sodium/calcium exchanger), member 1
PH_hs_0027218	1.37482	0.00175347	MEI1	meiosis inhibitor 1
PH_hs_0049041	1.37387	7.11407e-12	NFIA	nuclear factor I/A
PH_hs_0000336	1.37368	0.0266268	AVPR2	arginine vasopressin receptor 2
PH_hs_0019487	1.37336	0.000423727	SCN1B	sodium channel, voltage-gated, type I, beta subunit
PH_hs_0023811	1.37322	1.73759e-08	STXBP1	syntaxin binding protein 1
PH_hs_0018692	1.37309	0.000661596	OR5E1P	olfactory receptor, family 5, subfamily E, member 1 pseudogene
PH_hs_0035428	1.37294	8.29011e-07	BEX5	brain expressed, X-linked 5
PH_hs_0040073	1.37201	0.000411126	ZNF618	zinc finger protein 618
PH_hs_0027102	1.37091	0.00526224	NEK7	NIMA-related kinase 7
PH_hs_0061475	1.37032	0.0184982	GNRHR	gonadotropin-releasing hormone receptor
PH_hs_0008667	1.37029	0.00324555	KIRREL2	kin of IRRE like 2 (Drosophila)
PH_hs_0008685	1.37002	0.0421309	KRT75	keratin 75
PH_hs_0032783	1.36924	0.0455549	MAGEB18	melanoma antigen family B, 18
PH_hs_0034212	1.36918	0.0210361	HS6ST3	heparan sulfate 6-O-sulfotransferase 3
PH_hs_0004522	1.36894	5.27042e-07	ZNF133	zinc finger protein 133
PH_hs_0004414	1.36888	2.13983e-07	SLC38A3	solute carrier family 38, member 3
PH_hs_0004510	1.36844	0.00335412	C7	complement component 7
PH_hs_0029166	1.36841	0.000539625	GNRH2	gonadotropin-releasing hormone 2
PH_hs_0002360	1.36835	0.030938	JPH4	junctophilin 4
PH_hs_0009284	1.36814	0.0249908	TRAM1L1	translocation associated membrane protein 1-like 1
PH_hs_0023615	1.36803	0.0010156	GABRB3	gamma-aminobutyric acid (GABA) A receptor, beta 3
PH_hs_0060144	1.36739	0.0031119	SLC9B1	solute carrier family 9, subfamily B (NHA1, cation proton antiporter 1), member 1
PH_hs_0045649	1.3671	0.00117943	IFNA1	interferon, alpha 1
PH_hs_0018667	1.36658	0.00578137	CHI3L1	chitinase 3-like 1 (cartilage glycoprotein-39)
PH_hs_0001129	1.36628	2.06048e-09	TAOK3	TAO kinase 3
PH_hs_0002268	1.36574	0.000950153	WNT4	wingless-type MMTV integration site family, member 4
PH_hs_0005594	1.3651	0.0132303	RFX2	regulatory factor X, 2 (influences HLA class II expression)
PH_hs_0010953	1.36494	0.0122442	TMC7	transmembrane channel-like 7
PH_hs_0042305	1.36351	2.63912e-08	VMP1	vacuole membrane protein 1
PH_hs_0044670	1.36317	0.0091559	ADAMTSL1	ADAMTS-like 1
PH_hs_0049240	1.36308	4.53042e-06	TANC1	tetratricopeptide repeat, ankyrin repeat and coiled-coil containing 1
PH_hs_0060559	1.36265	0.000158055	ARHGEF10L	Rho guanine nucleotide exchange factor (GEF) 10-like
PH_hs_0044652	1.3621	0.00207468	SHBG	sex hormone-binding globulin
PH_hs_0038224	1.36202	0.000226969	NFIB	nuclear factor I/B
PH_hs_0032420	1.36202	2.67242e-09	TERF2IP	telomeric repeat binding factor 2, interacting protein
PH_hs_0024614	1.36035	2.34852e-13	TAF15	TAF15 RNA polymerase II, TATA box binding protein (TBP)-associated factor, 68kDa
PH_hs_0034897	1.36032	0.00749804	DRGX	dorsal root ganglia homeobox
PH_hs_0033258	1.36015	0.0208003	CYP2C9	cytochrome P450, family 2, subfamily C, polypeptide 9
PH_hs_0025940	1.35981	2.59015e-06	SYNE2	spectrin repeat containing, nuclear envelope 2
PH_hs_0002177	1.35973	6.72292e-11	OSBP	oxysterol binding protein
PH_hs_0044883	1.35798	0.0307942	OR2AK2	olfactory receptor, family 2, subfamily AK, member 2
PH_hs_0015270	1.35772	0.00292025	CARD11	caspase recruitment domain family, member 11
PH_hs_0034869	1.35723	0.0202282	OR2L2|OR2L5	olfactory receptor, family 2, subfamily L, member 2|olfactory receptor, family 2, subfamily L, member 5
PH_hs_0007677	1.35698	2.16646e-05	KIF17	kinesin family member 17
PH_hs_0042274	1.35639	3.66874e-05	UNC13A	unc-13 homolog A (C. elegans)
PH_hs_0027502	1.35569	0.00116875	CFC1|CFC1B	cripto, FRL-1, cryptic family 1|cripto, FRL-1, cryptic family 1B
PH_hs_0034586	1.35567	0.0227646	FAM150A	family with sequence similarity 150, member A
PH_hs_0024581	1.35562	0.00215641	MGAT5	mannosyl (alpha-1,6-)-glycoprotein beta-1,6-N-acetyl-glucosaminyltransferase
PH_hs_0016296	1.35553	0.00886671	OR2C3	olfactory receptor, family 2, subfamily C, member 3
PH_hs_0022752	1.35516	0.0494916	PTPRO	protein tyrosine phosphatase, receptor type, O
PH_hs_0043472	1.35483	2.60521e-09	GTF2IRD1	GTF2I repeat domain containing 1
PH_hs_0036519	1.35479	0.00577537	LOC440896	uncharacterized LOC440896
PH_hs_0025175	1.35468	3.33125e-08	HERPUD2	HERPUD family member 2
PH_hs_0009654	1.35414	1.50575e-10	RHEBL1	Ras homolog enriched in brain like 1
PH_hs_0025447	1.35407	1.01929e-09	ARRB2	arrestin, beta 2
PH_hs_0040353	1.35406	0.0262925	LGALS9	lectin, galactoside-binding, soluble, 9
PH_hs_0049466	1.3532	4.45714e-07	TBC1D23	TBC1 domain family, member 23
PH_hs_0040777	1.35311	0.00638025	ZNF747	zinc finger protein 747
PH_hs_0047506	1.35308	3.50242e-09	SETD5	SET domain containing 5
PH_hs_0041060	1.35271	0.0286033	LDOC1L	leucine zipper, down-regulated in cancer 1-like
PH_hs_0038299	1.35269	0.02549	GOLGA8EP|GOLGA8CP|GOLGA8DP|GOLGA8G|GOLGA8S|GOLGA6C|GOLGA6L4	golgin A8 family, member E, pseudogene|golgin A8 family, member C, pseudogene|golgin A8 family, member D, pseudogene|golgin A8 family, member G|golgin A8 family, member S|golgin A6 family, member C|golgin A6 family-like 4
PH_hs_0010985	1.35226	6.51054e-06	RABGEF1	RAB guanine nucleotide exchange factor (GEF) 1
PH_hs_0025564	1.35036	0.0231278	CPB1	carboxypeptidase B1 (tissue)
PH_hs_0018244	1.3494	0.00170296	SLC17A7	solute carrier family 17 (sodium-dependent inorganic phosphate cotransporter), member 7
PH_hs_0005717	1.34917	0.0192535	MAP1B	microtubule-associated protein 1B
PH_hs_0018877	1.3487	6.36221e-06	ACVR2A	activin A receptor, type IIA
PH_hs_0031611	1.34861	0.00942709	RNF2	ring finger protein 2
PH_hs_0044176	1.34836	0.000106165	SLC22A25	solute carrier family 22, member 25
PH_hs_0035667	1.34805	0.00841758	AKR1E2	aldo-keto reductase family 1, member E2
PH_hs_0045613	1.34794	0.0175583	CASP10	caspase 10, apoptosis-related cysteine peptidase
PH_hs_0048480	1.34703	2.89405e-06	COPS2	COP9 constitutive photomorphogenic homolog subunit 2 (Arabidopsis)
PH_hs_0049515	1.34641	0.000757452	DISC1|TSNAX-DISC1	disrupted in schizophrenia 1|TSNAX-DISC1 readthrough
PH_hs_0030933	1.34599	2.15077e-05	LMF1	lipase maturation factor 1
PH_hs_0007151	1.34526	0.0201234	LOC100506414	uncharacterized LOC100506414
PH_hs_0000670	1.34493	0.00199981	SHISA7	shisa homolog 7 (Xenopus laevis)
PH_hs_0048956	1.34444	0.000156203	PDE6A	phosphodiesterase 6A, cGMP-specific, rod, alpha
PH_hs_0040925	1.3443	0.00814249	ADAM20	ADAM metallopeptidase domain 20
PH_hs_0022215	1.34425	3.13485e-07	STXBP5	syntaxin binding protein 5 (tomosyn)
PH_hs_0025768	1.34422	0.00379048	FAAH	fatty acid amide hydrolase
PH_hs_0040252	1.34408	0.0321738	NPNT	nephronectin
PH_hs_0061790	1.34365	0.0106831	TM4SF18	transmembrane 4 L six family member 18
PH_hs_0000682	1.34305	0.0018468	PRICKLE1	prickle homolog 1 (Drosophila)
PH_hs_0045245	1.34283	6.7951e-07	LOC646513	VLGN1945
PH_hs_0006013	1.34282	7.70799e-05	CLASP2	cytoplasmic linker associated protein 2
PH_hs_0037750	1.34254	0.00403498	KIAA1551	KIAA1551
PH_hs_0040397	1.34237	0.00531832	PRH2	proline-rich protein HaeIII subfamily 2
PH_hs_0042800	1.34189	0.000863689	IER5L	immediate early response 5-like
PH_hs_0025472	1.3416	0.0134142	NKAIN1	Na+/K+ transporting ATPase interacting 1
PH_hs_0036140	1.34158	0.0178988	NBEAL1	neurobeachin-like 1
PH_hs_0027834	1.34095	3.363e-11	NOXA1	NADPH oxidase activator 1
PH_hs_0033765	1.34061	0.0370127	PTCHD3	patched domain containing 3
PH_hs_0039183	1.34049	0.0220198	FSHB	follicle stimulating hormone, beta polypeptide
PH_hs_0042195	1.34027	2.15428e-08	C9orf114	chromosome 9 open reading frame 114
PH_hs_0028764	1.34027	0.0214023	HIPK1	homeodomain interacting protein kinase 1
PH_hs_0048257	1.3398	8.44756e-08	IRAK2	interleukin-1 receptor-associated kinase 2
PH_hs_0000142	1.33941	0.000123794	TACR1	tachykinin receptor 1
PH_hs_0031638	1.33865	0.0166115	ARSG	arylsulfatase G
PH_hs_0040682	1.33723	0.0113069	LUM	lumican
PH_hs_0000833	1.33721	0.000106671	USP46	ubiquitin specific peptidase 46
PH_hs_0032422	1.33692	0.00850242	SIGLEC7	sialic acid binding Ig-like lectin 7
PH_hs_0045707	1.33671	5.75828e-11	DLG3	discs, large homolog 3 (Drosophila)
PH_hs_0042233	1.3367	2.26847e-06	FMO6P	flavin containing monooxygenase 6 pseudogene
PH_hs_0024454	1.33654	1.65613e-09	ABHD16A	abhydrolase domain containing 16A
PH_hs_0024365	1.33595	0.000108957	ITGAX	integrin, alpha X (complement component 3 receptor 4 subunit)
PH_hs_0004435	1.33591	0.0165728	INA	internexin neuronal intermediate filament protein, alpha
PH_hs_0030528	1.33527	0.000188933	MUC4	mucin 4, cell surface associated
PH_hs_0002744	1.335	0.0299984	FIBIN	fin bud initiation factor homolog (zebrafish)
PH_hs_0004467	1.33476	1.29485e-10	USP4	ubiquitin specific peptidase 4 (proto-oncogene)
PH_hs_0043758	1.33467	8.79839e-09	CAP1	CAP, adenylate cyclase-associated protein 1 (yeast)
PH_hs_0023177	1.33457	0.019443	RNF168	ring finger protein 168, E3 ubiquitin protein ligase
PH_hs_0060860	1.33455	0.00401387	ENTPD7	ectonucleoside triphosphate diphosphohydrolase 7
PH_hs_0033522	1.33454	0.0294977	DCTN1	dynactin 1
PH_hs_0026034	1.3342	0.044133	FBLN1	fibulin 1
PH_hs_0031357	1.33376	9.23116e-05	MMD	monocyte to macrophage differentiation-associated
PH_hs_0013265	1.33376	2.8198e-08	SMARCD2	SWI/SNF related, matrix associated, actin dependent regulator of chromatin, subfamily d, member 2
PH_hs_0060348	1.33374	0.0337877	PRMT2	protein arginine methyltransferase 2
PH_hs_0031243	1.33374	0.0394019	ARHGEF9	Cdc42 guanine nucleotide exchange factor (GEF) 9
PH_hs_0060121	1.33347	0.0347207	SUFU	suppressor of fused homolog (Drosophila)
PH_hs_0037321	1.33327	0.00339322	SHISA2	shisa homolog 2 (Xenopus laevis)
PH_hs_0024163	1.33291	0.0390334	SHISA3	shisa homolog 3 (Xenopus laevis)
PH_hs_0032414	1.33286	3.6151e-08	SGSM2	small G protein signaling modulator 2
PH_hs_0028431	1.33268	1.52669e-05	ERAP1	endoplasmic reticulum aminopeptidase 1
PH_hs_0024280	1.33248	1.61356e-12	MTDH	metadherin
PH_hs_0044290	1.33244	0.0323877	NHSL2	NHS-like 2
PH_hs_0013301	1.33226	0.00094658	CLDN16	claudin 16
PH_hs_0039898	1.3309	0.0180079	TTC18	tetratricopeptide repeat domain 18
PH_hs_0045152	1.3308	4.64727e-05	ZNF197	zinc finger protein 197
PH_hs_0000011	1.33065	0.016049	IL1RL1	interleukin 1 receptor-like 1
PH_hs_0048328	1.33025	1.66928e-10	GOLM1	golgi membrane protein 1
PH_hs_0007591	1.32939	0.0259866	PAX4	paired box 4
PH_hs_0005017	1.32873	0.0114271	CPA2	carboxypeptidase A2 (pancreatic)
PH_hs_0048479	1.32664	3.18334e-05	NXT2	nuclear transport factor 2-like export factor 2
PH_hs_0048536	1.32602	1.36977e-05	MAN1A2	mannosidase, alpha, class 1A, member 2
PH_hs_0043494	1.32561	2.72356e-05	HDAC10	histone deacetylase 10
PH_hs_0001385	1.32556	0.00552711	NAT8	N-acetyltransferase 8 (GCN5-related, putative)
PH_hs_0001446	1.32555	1.43911e-05	DUSP21	dual specificity phosphatase 21
PH_hs_0060934	1.32527	0.00562623	BTF3L4	basic transcription factor 3-like 4
PH_hs_0023051	1.32518	6.70082e-07	POMT1	protein-O-mannosyltransferase 1
PH_hs_0010344	1.32499	4.43106e-08	IARS	isoleucyl-tRNA synthetase
PH_hs_0035233	1.32447	0.0262198	ZNF730	zinc finger protein 730
PH_hs_0001979	1.32429	0.0459996	MAGI2	membrane associated guanylate kinase, WW and PDZ domain containing 2
PH_hs_0012616	1.32396	0.00654517	KIF25-AS1	KIF25 antisense RNA 1
PH_hs_0043346	1.32346	0.000720495	MMS22L	MMS22-like, DNA repair protein
PH_hs_0045078	1.3219	0.00465738	OLFM1	olfactomedin 1
PH_hs_0040631	1.32151	0.0494843	CRAMP1L	Crm, cramped-like (Drosophila)
PH_hs_0061835	1.32125	0.00997459	FRMPD4	FERM and PDZ domain containing 4
PH_hs_0027151	1.32116	0.0345654	MRC1|LOC101060092	mannose receptor, C type 1|macrophage mannose receptor 1-like
PH_hs_0032245	1.32058	0.0218894	DYTN	dystrotelin
PH_hs_0043821	1.3198	1.34625e-12	CMIP	c-Maf inducing protein
PH_hs_0003353	1.31968	0.00785001	C3orf14	chromosome 3 open reading frame 14
PH_hs_0004637	1.31864	7.77562e-06	STAT4	signal transducer and activator of transcription 4
PH_hs_0024544	1.31859	0.0223623	ID4	inhibitor of DNA binding 4, dominant negative helix-loop-helix protein
PH_hs_0015498	1.31852	0.000100591	ZSWIM4	zinc finger, SWIM-type containing 4
PH_hs_0061918	1.31847	0.0172137	STX2	syntaxin 2
PH_hs_0004505	1.31826	1.29456e-07	ACD	adrenocortical dysplasia homolog (mouse)
PH_hs_0013283	1.31823	1.42334e-06	SSR1	signal sequence receptor, alpha
PH_hs_0012636	1.31809	2.17618e-10	TMEM52B	transmembrane protein 52B
PH_hs_0049327	1.31739	1.95968e-05	SEMA5A	sema domain, seven thrombospondin repeats (type 1 and type 1-like), transmembrane domain (TM) and short cytoplasmic domain, (semaphorin) 5A
PH_hs_0018746	1.31737	4.8432e-05	LOC286177	uncharacterized LOC286177
PH_hs_0061934	1.31725	0.0213617	PAM	peptidylglycine alpha-amidating monooxygenase
PH_hs_0015508	1.31676	1.57579e-07	GALNT9	UDP-N-acetyl-alpha-D-galactosamine:polypeptide N-acetylgalactosaminyltransferase 9 (GalNAc-T9)
PH_hs_0031757	1.31589	3.50972e-06	ZNF358	zinc finger protein 358
PH_hs_0046182	1.31576	8.71818e-05	TRMT2B	tRNA methyltransferase 2 homolog B (S. cerevisiae)
PH_hs_0010800	1.31545	0.00461276	ACR	acrosin
PH_hs_0037714	1.31516	9.44586e-07	MGAT4A	mannosyl (alpha-1,3-)-glycoprotein beta-1,4-N-acetylglucosaminyltransferase, isozyme A
PH_hs_0019346	1.315	0.00114382	STRN4	striatin, calmodulin binding protein 4
PH_hs_0042686	1.31424	0.00315252	OR52N2	olfactory receptor, family 52, subfamily N, member 2
PH_hs_0026289	1.31394	0.019159	GPC5	glypican 5
PH_hs_0061398	1.31377	2.28393e-12	NOL11	nucleolar protein 11
PH_hs_0032709	1.31311	0.0477909	SPINK6	serine peptidase inhibitor, Kazal type 6
PH_hs_0013528	1.31302	4.3989e-06	PAQR5	progestin and adipoQ receptor family member V
PH_hs_0002100	1.31248	0.000577525	ACER3	alkaline ceramidase 3
PH_hs_0031130	1.3118	0.0434197	OCSTAMP	osteoclast stimulatory transmembrane protein
PH_hs_0061624	1.3118	0.00285675	KCNJ13	potassium inwardly-rectifying channel, subfamily J, member 13
PH_hs_0060979	1.31166	0.0239984	FAM222B	family with sequence similarity 222, member B
PH_hs_0031785	1.31139	7.93006e-07	PLIN3	perilipin 3
PH_hs_0042532	1.31111	0.0167645	OR2C1	olfactory receptor, family 2, subfamily C, member 1
PH_hs_0044646	1.31061	2.88294e-09	TACSTD2	tumor-associated calcium signal transducer 2
PH_hs_0041066	1.31032	3.38134e-07	XIAP	X-linked inhibitor of apoptosis
PH_hs_0032357	1.30952	0.0260432	LOC100128993	uncharacterized LOC100128993
PH_hs_0014089	1.30945	0.0184689	CYP2W1	cytochrome P450, family 2, subfamily W, polypeptide 1
PH_hs_0002073	1.3093	1.83223e-08	CAMSAP2	calmodulin regulated spectrin-associated protein family, member 2
PH_hs_0014050	1.30908	0.000947848	LRP5L	low density lipoprotein receptor-related protein 5-like
PH_hs_0036504	1.30881	0.038732	LYNX1	Ly6/neurotoxin 1
PH_hs_0043728	1.30875	0.000173344	ZNF706	zinc finger protein 706
PH_hs_0022142	1.3086	0.0414376	TTC39B	tetratricopeptide repeat domain 39B
PH_hs_0061487	1.30751	2.38975e-09	TBC1D5	TBC1 domain family, member 5
PH_hs_0024646	1.30741	0.0438229	PLCD4	phospholipase C, delta 4
PH_hs_0003344	1.30717	1.66463e-09	POLR2I	polymerase (RNA) II (DNA directed) polypeptide I, 14.5kDa
PH_hs_0025248	1.30655	2.11758e-07	GTF2H1	general transcription factor IIH, polypeptide 1, 62kDa
PH_hs_0001063	1.30623	5.33254e-12	MRPS35	mitochondrial ribosomal protein S35
PH_hs_0032951	1.30555	0.0243185	CLSTN3	calsyntenin 3
PH_hs_0042864	1.30496	0.0218066	OR8B4	olfactory receptor, family 8, subfamily B, member 4
PH_hs_0002605	1.30466	0.000406097	RPS6KC1	ribosomal protein S6 kinase, 52kDa, polypeptide 1
PH_hs_0047370	1.30444	3.61961e-10	BPNT1	3'(2'), 5'-bisphosphate nucleotidase 1
PH_hs_0000214	1.30439	0.00515469	ABAT	4-aminobutyrate aminotransferase
PH_hs_0006732	1.30355	0.00691983	PRR23A	proline rich 23A
PH_hs_0034888	1.30328	7.69506e-05	KRTAP3-1	keratin associated protein 3-1
PH_hs_0036188	1.30282	0.00010307	ZNF445	zinc finger protein 445
PH_hs_0020508	1.30262	0.0203423	CYP4B1	cytochrome P450, family 4, subfamily B, polypeptide 1
PH_hs_0025294	1.30186	1.69996e-06	EEF1A2	eukaryotic translation elongation factor 1 alpha 2
PH_hs_0061849	1.30097	0.0108625	STRN	striatin, calmodulin binding protein
PH_hs_0060017	1.30097	0.00649687	PCDHA5	protocadherin alpha 5
PH_hs_0034953	1.30094	0.0136835	AQP12B|AQP12A	aquaporin 12B|aquaporin 12A
PH_hs_0025028	1.30087	1.05013e-08	PSKH1	protein serine kinase H1
PH_hs_0029440	1.30073	0.044194	CEACAM5	carcinoembryonic antigen-related cell adhesion molecule 5
PH_hs_0031155	1.30048	0.0120675	ZNF563	zinc finger protein 563
PH_hs_0047423	1.29991	1.03717e-08	ZNF777	zinc finger protein 777
PH_hs_0040624	1.29968	0.00054282	CHD2	chromodomain helicase DNA binding protein 2
PH_hs_0002254	1.29926	0.00120115	STC1	stanniocalcin 1
PH_hs_0001493	1.29925	1.62818e-06	RAD17	RAD17 homolog (S. pombe)
PH_hs_0036169	1.29876	0.045295	POU6F1	POU class 6 homeobox 1
PH_hs_0061813	1.2983	1.38365e-06	SLC33A1	solute carrier family 33 (acetyl-CoA transporter), member 1
PH_hs_0007680	1.29806	0.00553162	RASGRP4	RAS guanyl releasing protein 4
PH_hs_0019783	1.2973	0.0392738	CRIP1	cysteine-rich protein 1 (intestinal)
PH_hs_0060468	1.29631	0.0240204	TRDN	triadin
PH_hs_0032050	1.29603	0.0140372	LY86	lymphocyte antigen 86
PH_hs_0010416	1.29578	1.05558e-08	ESAM	endothelial cell adhesion molecule
PH_hs_0040362	1.29563	0.0191253	QKI	QKI, KH domain containing, RNA binding
PH_hs_0035940	1.29544	0.0266386	MRPL39	mitochondrial ribosomal protein L39
PH_hs_0042289	1.29507	1.76351e-07	ZNF131	zinc finger protein 131
PH_hs_0062297	1.29479	1.02417e-09	FOXO3|FOXO3B	forkhead box O3|forkhead box O3B pseudogene
PH_hs_0023834	1.2945	7.45537e-08	MARCH2	membrane-associated ring finger (C3HC4) 2, E3 ubiquitin protein ligase
PH_hs_0036101	1.29412	1.40636e-09	OST4	oligosaccharyltransferase 4 homolog (S. cerevisiae)
PH_hs_0042773	1.29394	0.0396527	OR9Q2	olfactory receptor, family 9, subfamily Q, member 2
PH_hs_0044881	1.2939	4.25245e-05	AASS	aminoadipate-semialdehyde synthase
PH_hs_0046243	1.2938	2.06813e-09	SENP8	SUMO/sentrin specific peptidase family member 8
PH_hs_0000256	1.29355	0.0239148	DSG3	desmoglein 3
PH_hs_0048350	1.2931	0.00445986	NOS1AP	nitric oxide synthase 1 (neuronal) adaptor protein
PH_hs_0016105	1.29298	1.08851e-12	NXF1	nuclear RNA export factor 1
PH_hs_0062065	1.2926	0.00036862	OR10H4|OR10H3	olfactory receptor, family 10, subfamily H, member 4|olfactory receptor, family 10, subfamily H, member 3
PH_hs_0046501	1.29231	0.0185437	MUSK	muscle, skeletal, receptor tyrosine kinase
PH_hs_0044069	1.29113	0.000326714	LOC100130815	uncharacterized LOC100130815
PH_hs_0018029	1.2907	0.000461741	SRG7	spermatogenesis-related protein 7
PH_hs_0023383	1.29052	0.0143815	FYB	FYN binding protein
PH_hs_0041081	1.28978	0.0100636	DHFRL1	dihydrofolate reductase-like 1
PH_hs_0061770	1.28955	1.13505e-05	SOAT1	sterol O-acyltransferase 1
PH_hs_0031168	1.2894	0.00511159	EXOC3L4	exocyst complex component 3-like 4
PH_hs_0012083	1.28926	1.35612e-05	AGA	aspartylglucosaminidase
PH_hs_0016340	1.28834	2.14117e-12	SHFM1	split hand/foot malformation (ectrodactyly) type 1
PH_hs_0031232	1.28754	0.00799232	DUSP27	dual specificity phosphatase 27 (putative)
PH_hs_0009370	1.28745	3.0305e-07	CHAC1	ChaC, cation transport regulator homolog 1 (E. coli)
PH_hs_0014071	1.28619	0.000654277	ETV7	ets variant 7
PH_hs_0042539	1.28612	0.0202437	OR10G3	olfactory receptor, family 10, subfamily G, member 3
PH_hs_0025969	1.28567	3.97e-10	SPHK2	sphingosine kinase 2
PH_hs_0008536	1.28557	0.00382579	EVA1B	eva-1 homolog B (C. elegans)
PH_hs_0019648	1.2854	5.32706e-06	CCDC120	coiled-coil domain containing 120
PH_hs_0048023	1.28539	8.65198e-05	GIGYF1	GRB10 interacting GYF protein 1
PH_hs_0024076	1.28519	0.026467	EPB42	erythrocyte membrane protein band 4.2
PH_hs_0010553	1.28501	0.00301867	PDZRN3	PDZ domain containing ring finger 3
PH_hs_0035873	1.28448	0.0288029	MXD1	MAX dimerization protein 1
PH_hs_0000553	1.28426	1.48453e-08	EPS8L3	EPS8-like 3
PH_hs_0031627	1.28398	0.0265869	CECR7	cat eye syndrome chromosome region, candidate 7 (non-protein coding)
PH_hs_0043753	1.28372	0.00806722	RNASE1	ribonuclease, RNase A family, 1 (pancreatic)
PH_hs_0014158	1.28264	0.000194359	CASKIN2	CASK interacting protein 2
PH_hs_0062460	1.2826	0.015002	USP17L20|USP17L18|USP17L11|USP17L10|USP17L15|USP17L9P|USP17L2|USP17L29|USP17L28|USP17L27|USP17L26|USP17L24|USP17L25|USP17L30|USP17L22|USP17L21|USP17L19|USP17L17|USP17L13|USP17L12|USP17L1P|USP17L5|USP17L3|USP17L7|USP17L4|USP17L8	ubiquitin specific peptidase 17-like family member 20|ubiquitin specific peptidase 17-like family member 18|ubiquitin specific peptidase 17-like family member 11|ubiquitin specific peptidase 17-like family member 10|ubiquitin specific peptidase 17-like family member 15|ubiquitin specific peptidase 17-like family member 9, pseudogene|ubiquitin specific peptidase 17-like family member 2|ubiquitin s…
PH_hs_0005027	1.28243	4.71983e-05	PC	pyruvate carboxylase
PH_hs_0001809	1.2824	0.0415824	SCRN3	secernin 3
PH_hs_0024407	1.28156	0.00235379	CYLD	cylindromatosis (turban tumor syndrome)
PH_hs_0019723	1.28149	0.00602713	HOXD11	homeobox D11
PH_hs_0017247	1.28137	0.0185064	PLCB2	phospholipase C, beta 2
PH_hs_0000007	1.28107	4.75887e-10	PIGA	phosphatidylinositol glycan anchor biosynthesis, class A
PH_hs_0031152	1.28038	0.0141375	CXCR6	chemokine (C-X-C motif) receptor 6
PH_hs_0038928	1.28034	0.0267265	LOC283070	uncharacterized LOC283070
PH_hs_0048390	1.28029	0.00142697	TXNDC15	thioredoxin domain containing 15
PH_hs_0060111	1.28028	0.0112738	AKR1B15	aldo-keto reductase family 1, member B15
PH_hs_0006127	1.27929	6.56289e-07	MYO5C	myosin VC
PH_hs_0042082	1.27893	1.02921e-05	GPCPD1	glycerophosphocholine phosphodiesterase GDE1 homolog (S. cerevisiae)
PH_hs_0032606	1.27866	0.0264285	LDHAL6B	lactate dehydrogenase A-like 6B
PH_hs_0014085	1.27845	0.0150891	ARHGEF38	Rho guanine nucleotide exchange factor (GEF) 38
PH_hs_0035153	1.27823	8.06199e-09	APOBEC3A|LAIR1	apolipoprotein B mRNA editing enzyme, catalytic polypeptide-like 3A|leukocyte-associated immunoglobulin-like receptor 1
PH_hs_0000953	1.2778	0.0392566	VGLL1	vestigial like 1 (Drosophila)
PH_hs_0013302	1.27775	0.0274649	SLC22A7	solute carrier family 22 (organic anion transporter), member 7
PH_hs_0006090	1.2773	0.0358571	NTSR1	neurotensin receptor 1 (high affinity)
PH_hs_0009336	1.27728	2.69431e-05	TMEM74B	transmembrane protein 74B
PH_hs_0034848	1.27675	0.047519	OMG	oligodendrocyte myelin glycoprotein
PH_hs_0060438	1.27651	0.0220207	CCDC40	coiled-coil domain containing 40
PH_hs_0042442	1.27633	0.0100996	ARL5C	ADP-ribosylation factor-like 5C
PH_hs_0042821	1.27614	0.0327408	OR10J3	olfactory receptor, family 10, subfamily J, member 3
PH_hs_0034732	1.27603	0.0225459	FLJ35816	FLJ35816 protein
PH_hs_0035910	1.27596	2.09808e-08	PTRHD1	peptidyl-tRNA hydrolase domain containing 1
PH_hs_0035451	1.27534	1.46627e-05	NDUFA1	NADH dehydrogenase (ubiquinone) 1 alpha subcomplex, 1, 7.5kDa
PH_hs_0045682	1.27521	3.56159e-09	ATP5E	ATP synthase, H+ transporting, mitochondrial F1 complex, epsilon subunit
PH_hs_0005117	1.27512	8.33307e-12	ARL6IP5	ADP-ribosylation-like factor 6 interacting protein 5
PH_hs_0035472	1.27473	0.00279819	NTS	neurotensin
PH_hs_0009334	1.27438	0.000248646	BCAM	basal cell adhesion molecule (Lutheran blood group)
PH_hs_0023797	1.27428	0.0325243	HCAR1	hydroxycarboxylic acid receptor 1
PH_hs_0011427	1.2736	2.08746e-06	BANK1	B-cell scaffold protein with ankyrin repeats 1
PH_hs_0033649	1.27358	0.0115868	TMEM244	transmembrane protein 244
PH_hs_0036854	1.27335	0.00013617	TARP	TCR gamma alternate reading frame protein
PH_hs_0000840	1.27325	1.75218e-06	CYTH3	cytohesin 3
PH_hs_0060621	1.27301	0.0296544	HIPK3	homeodomain interacting protein kinase 3
PH_hs_0043827	1.27266	3.01436e-05	SSBP3	single stranded DNA binding protein 3
PH_hs_0034186	1.27264	0.0457864	TAS2R20	taste receptor, type 2, member 20
PH_hs_0041127	1.27258	0.0383083	ADAMTS7	ADAM metallopeptidase with thrombospondin type 1 motif, 7
PH_hs_0005700	1.27257	0.0297463	FILIP1	filamin A interacting protein 1
PH_hs_0043893	1.27244	3.56629e-06	RALGAPA1	Ral GTPase activating protein, alpha subunit 1 (catalytic)
PH_hs_0014076	1.27231	0.0024352	TLR8	toll-like receptor 8
PH_hs_0041147	1.2723	0.0188145	FAXC	failed axon connections homolog (Drosophila)
PH_hs_0047339	1.27208	1.15613e-06	PCYOX1	prenylcysteine oxidase 1
PH_hs_0034773	1.27162	1.82129e-06	VHLL	von Hippel-Lindau tumor suppressor-like
PH_hs_0032425	1.27123	0.00060165	FLJ41649	uncharacterized LOC401260
PH_hs_0034608	1.27102	0.0285083	TBPL2	TATA box binding protein like 2
PH_hs_0042464	1.27033	0.0368854	OR8K1	olfactory receptor, family 8, subfamily K, member 1
PH_hs_0030129	1.26992	1.05166e-06	PNKD	paroxysmal nonkinesigenic dyskinesia
PH_hs_0041005	1.26981	0.0495794	PCDHB10	protocadherin beta 10
PH_hs_0047835	1.26932	1.40422e-08	PKP4	plakophilin 4
PH_hs_0018207	1.26828	0.0039345	C10orf126	chromosome 10 open reading frame 126
PH_hs_0061909	1.26738	0.0125626	GPR162	G protein-coupled receptor 162
PH_hs_0034985	1.26727	0.00566711	PRAMEF21|PRAMEF20	PRAME family member 21|PRAME family member 20
PH_hs_0031976	1.26671	0.00914056	VIPR2	vasoactive intestinal peptide receptor 2
PH_hs_0032757	1.26654	1.85659e-08	RALB	v-ral simian leukemia viral oncogene homolog B (ras related; GTP binding protein)
PH_hs_0031701	1.26653	0.00549671	GRB10	growth factor receptor-bound protein 10
PH_hs_0010288	1.26611	0.00104735	DHX8	DEAH (Asp-Glu-Ala-His) box polypeptide 8
PH_hs_0040483	1.26569	0.0355244	SEC23A	Sec23 homolog A (S. cerevisiae)
PH_hs_0025960	1.2655	0.00269777	SEMA4G	sema domain, immunoglobulin domain (Ig), transmembrane domain (TM) and short cytoplasmic domain, (semaphorin) 4G
PH_hs_0048744	1.26498	0.00746378	KCNA1	potassium voltage-gated channel, shaker-related subfamily, member 1 (episodic ataxia with myokymia)
PH_hs_0048364	1.26489	1.71152e-07	AP1S3	adaptor-related protein complex 1, sigma 3 subunit
PH_hs_0019772	1.26485	0.00211588	RBP7	retinol binding protein 7, cellular
PH_hs_0000092	1.2648	0.00141786	GPR183	G protein-coupled receptor 183
PH_hs_0040753	1.26453	0.0182772	TOP1	topoisomerase (DNA) I
PH_hs_0000005	1.26436	0.0337549	PTN	pleiotrophin
PH_hs_0020331	1.26418	0.0104342	LOC388282	uncharacterized LOC388282
PH_hs_0000321	1.26384	8.50335e-09	SHROOM2	shroom family member 2
PH_hs_0000253	1.26369	0.0100876	KLKB1	kallikrein B, plasma (Fletcher factor) 1
PH_hs_0011471	1.26266	4.90953e-06	MAP1A	microtubule-associated protein 1A
PH_hs_0004088	1.26247	1.88334e-06	LIPH	lipase, member H
PH_hs_0034338	1.26223	5.49395e-05	MST1|MST1P2	macrophage stimulating 1 (hepatocyte growth factor-like)|macrophage stimulating 1 (hepatocyte growth factor-like) pseudogene 2
PH_hs_0010163	1.26197	0.0410512	LOC729041	fatty acid amide hydrolase pseudogene
PH_hs_0009512	1.26192	0.0240729	C1QTNF5|MFRP	C1q and tumor necrosis factor related protein 5|membrane frizzled-related protein
PH_hs_0060155	1.2616	0.0117735	ZNF705B	zinc finger protein 705B
PH_hs_0043622	1.26158	1.7943e-05	IFIT1	interferon-induced protein with tetratricopeptide repeats 1
PH_hs_0016176	1.26131	2.16824e-09	EGR1	early growth response 1
PH_hs_0008735	1.26129	7.91947e-06	HERPUD1	homocysteine-inducible, endoplasmic reticulum stress-inducible, ubiquitin-like domain member 1
PH_hs_0029152	1.26111	0.0310435	C16orf78	chromosome 16 open reading frame 78
PH_hs_0045851	1.26021	0.00130154	TPM2	tropomyosin 2 (beta)
PH_hs_0003274	1.25989	0.008824	LDOC1	leucine zipper, down-regulated in cancer 1
PH_hs_0006393	1.25982	1.31911e-05	CDC40	cell division cycle 40 homolog (S. cerevisiae)
PH_hs_0035585	1.25905	0.0304176	CARD9	caspase recruitment domain family, member 9
PH_hs_0044667	1.25863	2.12685e-05	BDNF	brain-derived neurotrophic factor
PH_hs_0022223	1.25836	0.0496712	VASH2	vasohibin 2
PH_hs_0046291	1.2574	0.00306109	GPR156	G protein-coupled receptor 156
PH_hs_0019598	1.25698	0.0175129	TMEM63B	transmembrane protein 63B
PH_hs_0019527	1.2564	1.18598e-07	LACTB	lactamase, beta
PH_hs_0023352	1.25633	0.000151647	PPARA	peroxisome proliferator-activated receptor alpha
PH_hs_0002054	1.25559	1.81664e-05	TMEM87B	transmembrane protein 87B
PH_hs_0042536	1.25556	1.16463e-05	OR13J1	olfactory receptor, family 13, subfamily J, member 1
PH_hs_0061596	1.25551	0.00047282	UBP1	upstream binding protein 1 (LBP-1a)
PH_hs_0061701	1.25534	0.0362338	PRKG1	protein kinase, cGMP-dependent, type I
PH_hs_0044337	1.25529	3.51427e-05	NDUFAF6	NADH dehydrogenase (ubiquinone) complex I, assembly factor 6
PH_hs_0016766	1.25473	0.000571982	AGAP2	ArfGAP with GTPase domain, ankyrin repeat and PH domain 2
PH_hs_0031792	1.25465	0.00912564	HIST1H4B	histone cluster 1, H4b
PH_hs_0034450	1.25459	0.0413573	FAM172BP	family with sequence similarity 172, member B pseudogene
PH_hs_0032262	1.25422	0.0353473	PAQR8	progestin and adipoQ receptor family member VIII
PH_hs_0060199	1.25392	0.000734932	BTN2A1	butyrophilin, subfamily 2, member A1
PH_hs_0060294	1.25261	0.000177236	NETO1	neuropilin (NRP) and tolloid (TLL)-like 1
PH_hs_0038357	1.25258	0.0168018	SULF2	sulfatase 2
PH_hs_0048130	1.25257	0.0190453	RBM43	RNA binding motif protein 43
PH_hs_0032465	1.2525	0.0316003	PCDH15	protocadherin-related 15
PH_hs_0042348	1.25238	4.31149e-05	NPVF	neuropeptide VF precursor
PH_hs_0006963	1.25228	0.000387693	OSR1	odd-skipped related 1 (Drosophila)
PH_hs_0049144	1.25204	0.00119753	CELF4	CUGBP, Elav-like family member 4
PH_hs_0048358	1.25189	0.00775702	HTR1F	5-hydroxytryptamine (serotonin) receptor 1F, G protein-coupled
PH_hs_0009328	1.2518	2.9641e-06	TFCP2	transcription factor CP2
PH_hs_0004918	1.25172	0.000101292	ALDH3B2	aldehyde dehydrogenase 3 family, member B2
PH_hs_0062511	1.25167	0.0135315	LOC100652774	putative uncharacterized protein UNQ3029/PRO9830-like
PH_hs_0004055	1.25051	0.00500038	GPR3	G protein-coupled receptor 3
PH_hs_0043607	1.25048	0.00092351	LRRTM4	leucine rich repeat transmembrane neuronal 4
PH_hs_0043786	1.25039	2.99256e-06	SDHC	succinate dehydrogenase complex, subunit C, integral membrane protein, 15kDa
PH_hs_0047296	1.24965	0.00519744	PDGFD	platelet derived growth factor D
PH_hs_0033797	1.24905	0.0184479	NCCRP1	non-specific cytotoxic cell receptor protein 1 homolog (zebrafish)
PH_hs_0061114	1.2489	0.0155831	ZNF662	zinc finger protein 662
PH_hs_0029988	1.24885	4.20995e-09	MLX	MLX, MAX dimerization protein
PH_hs_0012873	1.24805	0.0303266	HSPB9	heat shock protein, alpha-crystallin-related, B9
PH_hs_0012218	1.24772	0.00011581	HIPK4	homeodomain interacting protein kinase 4
PH_hs_0013011	1.24716	0.00500761	ZNF582	zinc finger protein 582
PH_hs_0047240	1.24673	0.0224036	RPS6KA2	ribosomal protein S6 kinase, 90kDa, polypeptide 2
PH_hs_0024092	1.24671	1.85496e-06	ZIC2	Zic family member 2
PH_hs_0001033	1.24612	4.08775e-11	C8orf40	chromosome 8 open reading frame 40
PH_hs_0006015	1.24533	0.00187777	ZNF22	zinc finger protein 22
PH_hs_0033385	1.24513	0.00123524	PATE4	prostate and testis expressed 4
PH_hs_0023908	1.24485	4.10189e-08	SLC35C2	solute carrier family 35, member C2
PH_hs_0027501	1.24403	0.0103408	ARL17A	ADP-ribosylation factor-like 17A
PH_hs_0062475	1.24343	0.0376195	KIR2DL2|KIR2DL3|KIR3DS1|KIR2DL1|KIR2DS5|KIR2DL4|KIR3DL1|LOC100287534|KIR2DS2|KIR3DL3|KIR2DS4|KIR3DL3|KIR3DL2|KIR2DL5B|KIR2DL5A	killer cell immunoglobulin-like receptor, two domains, long cytoplasmic tail, 2|killer cell immunoglobulin-like receptor, two domains, long cytoplasmic tail, 3|killer cell immunoglobulin-like receptor, three domains, short cytoplasmic tail, 1|killer cell immunoglobulin-like receptor, two domains, long cytoplasmic tail, 1|killer cell immunoglobulin-like receptor, two domains, short cytoplasmic tai…
PH_hs_0045726	1.24339	0.0229432	FLT1	fms-related tyrosine kinase 1
PH_hs_0027424	1.24277	0.00816898	SPRY3	sprouty homolog 3 (Drosophila)
PH_hs_0060459	1.24201	0.0445808	FCGR1B	Fc fragment of IgG, high affinity Ib, receptor (CD64)
PH_hs_0002663	1.24187	0.0122064	CYBRD1	cytochrome b reductase 1
PH_hs_0034638	1.2417	0.0044453	LOC101059976	uncharacterized LOC101059976
PH_hs_0015550	1.24135	0.0133268	FOSL2	FOS-like antigen 2
PH_hs_0025657	1.2412	0.00114342	NEURL4	neuralized homolog 4 (Drosophila)
PH_hs_0045571	1.24084	0.00451869	CR1	complement component (3b/4b) receptor 1 (Knops blood group)
PH_hs_0011369	1.2408	8.91283e-05	PPP1R14D	protein phosphatase 1, regulatory (inhibitor) subunit 14D
PH_hs_0048467	1.24054	4.1815e-06	NFYA	nuclear transcription factor Y, alpha
PH_hs_0013116	1.24054	1.90894e-10	NRXN3	neurexin 3
PH_hs_0024823	1.24008	0.0283689	ABCC12	ATP-binding cassette, sub-family C (CFTR/MRP), member 12
PH_hs_0043548	1.2399	1.39513e-08	SERINC3	serine incorporator 3
PH_hs_0003357	1.23968	0.0416192	ZMYND15	zinc finger, MYND-type containing 15
PH_hs_0007168	1.23934	0.0344531	CLEC5A	C-type lectin domain family 5, member A
PH_hs_0048370	1.23906	0.0311335	CNP	2',3'-cyclic nucleotide 3' phosphodiesterase
PH_hs_0042742	1.23905	0.000177044	OR10J5	olfactory receptor, family 10, subfamily J, member 5
PH_hs_0043929	1.23896	0.0029365	SHOX	short stature homeobox
PH_hs_0044398	1.23854	1.55715e-06	KIAA0319L	KIAA0319-like
PH_hs_0048425	1.23836	4.07888e-06	ASB7	ankyrin repeat and SOCS box containing 7
PH_hs_0009266	1.23823	0.0279372	MMP19	matrix metallopeptidase 19
PH_hs_0044023	1.23818	0.02842	COL4A2-AS2	COL4A2 antisense RNA 2
PH_hs_0029485	1.23795	0.00369054	REM1	RAS (RAD and GEM)-like GTP-binding 1
PH_hs_0013514	1.23762	5.54703e-07	PCYOX1L	prenylcysteine oxidase 1 like
PH_hs_0049015	1.23746	4.18791e-09	GOPC	golgi-associated PDZ and coiled-coil motif containing
PH_hs_0024679	1.23732	8.58452e-06	TLE1	transducin-like enhancer of split 1 (E(sp1) homolog, Drosophila)
PH_hs_0048637	1.2373	1.69086e-06	SLC12A4	solute carrier family 12 (potassium/chloride transporters), member 4
PH_hs_0039380	1.23631	0.00402957	GOLGA6L6|LOC440243|GOLGA6L1	golgin A6 family-like 6|putative golgin subfamily A member 6-like|golgin A6 family-like 1
PH_hs_0035488	1.2363	0.0404703	APOA1	apolipoprotein A-I
PH_hs_0031874	1.23589	9.17637e-05	PPFIA4	protein tyrosine phosphatase, receptor type, f polypeptide (PTPRF), interacting protein (liprin), alpha 4
PH_hs_0035617	1.23522	0.0182651	AGMO	alkylglycerol monooxygenase
PH_hs_0044563	1.23494	5.92372e-07	RASEF	RAS and EF-hand domain containing
PH_hs_0061674	1.23457	6.48901e-06	SLC22A23	solute carrier family 22, member 23
PH_hs_0020185	1.23437	0.000412944	LOC170425	uncharacterized LOC170425
PH_hs_0046551	1.23326	7.73141e-05	ENO4	enolase family member 4
PH_hs_0042467	1.2326	0.00088235	PRSS53	protease, serine, 53
PH_hs_0044889	1.23259	0.0356918	OR5M3	olfactory receptor, family 5, subfamily M, member 3
PH_hs_0033264	1.23193	0.000923978	TSC22D3	TSC22 domain family, member 3
PH_hs_0018534	1.23148	0.0428523	YBX2	Y box binding protein 2
PH_hs_0033486	1.23101	7.99489e-10	B4GALT2	UDP-Gal:betaGlcNAc beta 1,4- galactosyltransferase, polypeptide 2
PH_hs_0003642	1.23079	0.0101884	HCFC2	host cell factor C2
PH_hs_0000176	1.23028	0.0317898	CD1A	CD1a molecule
PH_hs_0047473	1.22981	1.10265e-06	BTBD7	BTB (POZ) domain containing 7
PH_hs_0044121	1.22934	0.00901088	ZNF550	zinc finger protein 550
PH_hs_0033895	1.22916	1.25543e-06	LOC401357|LINC00265|LOC100132062|LOC100133161|LOC100132287|LOC101060495|LOC729218|LOC441124|LOC100996903|FLJ45445|LOC100133331|LOC399744|LOC729737|FLJ14186	uncharacterized LOC401357|long intergenic non-protein coding RNA 265|uncharacterized LOC100132062|uncharacterized LOC100133161|uncharacterized LOC100132287|uncharacterized LOC101060495|uncharacterized LOC729218|uncharacterized LOC441124|uncharacterized LOC100996903|uncharacterized LOC399844|uncharacterized LOC100133331|uncharacterized LOC399744|uncharacterized LOC729737|uncharacterized LOC401149
PH_hs_0015604	1.2289	0.0116073	PTGIS	prostaglandin I2 (prostacyclin) synthase
PH_hs_0048642	1.22859	0.00174484	PITPNM3	PITPNM family member 3
PH_hs_0060331	1.2274	1.14081e-05	ELK4	ELK4, ETS-domain protein (SRF accessory protein 1)
PH_hs_0031675	1.22724	0.0321547	KHDC3L	KH domain containing 3-like, subcortical maternal complex member
PH_hs_0000089	1.22672	0.0187266	GATA1	GATA binding protein 1 (globin transcription factor 1)
PH_hs_0042696	1.22672	0.0403986	TMIE	transmembrane inner ear
PH_hs_0002498	1.22628	2.5263e-07	LYRM1	LYR motif containing 1
PH_hs_0002016	1.22593	0.00698603	VAT1L	vesicle amine transport protein 1 homolog (T. californica)-like
PH_hs_0024060	1.22473	0.00195932	RPS6KA6	ribosomal protein S6 kinase, 90kDa, polypeptide 6
PH_hs_0047358	1.22473	0.000247139	ZNF833P	zinc finger protein 833, pseudogene
PH_hs_0008775	1.2246	0.00104106	ZNF583	zinc finger protein 583
PH_hs_0033101	1.22441	2.23268e-10	DDIT3	DNA-damage-inducible transcript 3
PH_hs_0034957	1.22344	0.0231556	LOC100131381	uncharacterized LOC100131381
PH_hs_0048012	1.22342	8.90755e-05	SMAD3	SMAD family member 3
PH_hs_0002673	1.22321	8.18506e-08	MOB1B	MOB kinase activator 1B
PH_hs_0043384	1.22313	1.17357e-09	DNAJC24	DnaJ (Hsp40) homolog, subfamily C, member 24
PH_hs_0023025	1.22301	0.0390612	TNFRSF11A	tumor necrosis factor receptor superfamily, member 11a, NFKB activator
PH_hs_0043290	1.22213	0.0113995	EBF3	early B-cell factor 3
PH_hs_0031448	1.22192	0.0335105	LINC00313	long intergenic non-protein coding RNA 313
PH_hs_0042058	1.22109	8.85209e-05	DUSP16	dual specificity phosphatase 16
PH_hs_0014757	1.22085	1.13433e-07	FAM192A	family with sequence similarity 192, member A
PH_hs_0034873	1.22055	0.0213494	RPA4	replication protein A4, 30kDa
PH_hs_0044283	1.22052	0.00671974	SCARF1	scavenger receptor class F, member 1
PH_hs_0042481	1.22048	0.0492156	LYZL4	lysozyme-like 4
PH_hs_0046374	1.21986	0.00542371	MRPS31P5	mitochondrial ribosomal protein S31 pseudogene 5
PH_hs_0008803	1.21977	3.83637e-05	EPS15L1	epidermal growth factor receptor pathway substrate 15-like 1
PH_hs_0048158	1.21924	0.0122875	RNF213	ring finger protein 213
PH_hs_0061679	1.21912	0.000627961	ADAP2	ArfGAP with dual PH domains 2
PH_hs_0010882	1.21904	0.00120852	GBX2	gastrulation brain homeobox 2
PH_hs_0026363	1.21887	5.82289e-10	CHPF	chondroitin polymerizing factor
PH_hs_0014163	1.21872	2.847e-08	MRPS18B	mitochondrial ribosomal protein S18B
PH_hs_0027029	1.21865	7.68654e-05	E2F3	E2F transcription factor 3
PH_hs_0023882	1.21776	0.00037648	APOBEC3F	apolipoprotein B mRNA editing enzyme, catalytic polypeptide-like 3F
PH_hs_0012236	1.21759	0.00525206	BPIFA1	BPI fold containing family A, member 1
PH_hs_0004286	1.21661	1.34099e-08	PPP2R5B	protein phosphatase 2, regulatory subunit B', beta
PH_hs_0000928	1.2164	0.000210641	TMEM47	transmembrane protein 47
PH_hs_0043967	1.21621	3.12804e-09	IGFL2	IGF-like family member 2
PH_hs_0008718	1.21527	0.00379418	GBA3	glucosidase, beta, acid 3 (cytosolic)
PH_hs_0015636	1.21497	0.00864008	TRPV6	transient receptor potential cation channel, subfamily V, member 6
PH_hs_0010877	1.21479	0.011224	BEX4	brain expressed, X-linked 4
PH_hs_0023441	1.21473	0.00714533	HMGN5	high mobility group nucleosome binding domain 5
PH_hs_0019975	1.21466	0.0106925	G0S2	G0/G1switch 2
PH_hs_0043183	1.21466	3.87854e-08	RARRES2	retinoic acid receptor responder (tazarotene induced) 2
PH_hs_0042234	1.21444	1.64106e-08	AVEN	apoptosis, caspase activation inhibitor
PH_hs_0061009	1.21429	1.13672e-05	KCTD12	potassium channel tetramerisation domain containing 12
PH_hs_0001105	1.21405	0.0312489	CTSF	cathepsin F
PH_hs_0036641	1.21337	0.0479679	KRTAP9-9	keratin associated protein 9-9
PH_hs_0005058	1.21333	1.66965e-09	ABCC3	ATP-binding cassette, sub-family C (CFTR/MRP), member 3
PH_hs_0034889	1.21316	0.0269482	CAPNS2	calpain, small subunit 2
PH_hs_0042094	1.21298	0.00383496	C1orf189	chromosome 1 open reading frame 189
PH_hs_0039683	1.21267	0.00247883	SLC9A4	solute carrier family 9, subfamily A (NHE4, cation proton antiporter 4), member 4
PH_hs_0048782	1.21249	0.00438364	ASRGL1	asparaginase like 1
PH_hs_0035762	1.21248	0.0182057	C14orf182	chromosome 14 open reading frame 182
PH_hs_0042859	1.21192	0.00580945	OR2T6	olfactory receptor, family 2, subfamily T, member 6
PH_hs_0043036	1.21179	0.0433871	FOXN3-AS2	FOXN3 antisense RNA 2
PH_hs_0000519	1.21169	0.000124145	CPD	carboxypeptidase D
PH_hs_0062341	1.21164	0.00141951	LOC100996641	coiled-coil domain-containing protein 162-like
PH_hs_0039682	1.21157	0.00293224	JAM2	junctional adhesion molecule 2
PH_hs_0044147	1.2114	8.90011e-09	ARGLU1	arginine and glutamate rich 1
PH_hs_0062268	1.21137	0.010322	MBD3L2|MBD3L5|MBD3L3|MBD3L4	methyl-CpG binding domain protein 3-like 2|methyl-CpG binding domain protein 3-like 5|methyl-CpG binding domain protein 3-like 3|methyl-CpG binding domain protein 3-like 4
PH_hs_0060247	1.21117	0.000267841	LOC100287368	protein FAM27D1-like
PH_hs_0047533	1.21102	0.00144462	MFAP5	microfibrillar associated protein 5
PH_hs_0045484	1.21094	9.96135e-05	RPS20	ribosomal protein S20
PH_hs_0000805	1.21089	1.44988e-06	TINF2	TERF1 (TRF1)-interacting nuclear factor 2
PH_hs_0035717	1.21048	2.96124e-05	SIK2	salt-inducible kinase 2
PH_hs_0012328	1.21036	0.0144088	SOX7	SRY (sex determining region Y)-box 7
PH_hs_0045159	1.20993	0.0129703	RUFY2	RUN and FYVE domain containing 2
PH_hs_0001559	1.2096	0.0056588	DOCK2	dedicator of cytokinesis 2
PH_hs_0060475	1.20943	0.0141514	TNFSF8	tumor necrosis factor (ligand) superfamily, member 8
PH_hs_0010100	1.20917	0.0180691	MPDZ	multiple PDZ domain protein
PH_hs_0042049	1.20867	0.000340305	KRT20	keratin 20
PH_hs_0007247	1.20831	0.0125039	IL22RA2	interleukin 22 receptor, alpha 2
PH_hs_0045080	1.20828	2.74578e-05	TRIM5	tripartite motif containing 5
PH_hs_0044562	1.20712	1.25564e-07	ABLIM1	actin binding LIM protein 1
PH_hs_0062152	1.20663	0.00593325	ZNF559-ZNF177|ZNF177	ZNF559-ZNF177 readthrough|zinc finger protein 177
PH_hs_0049616	1.20642	1.81692e-07	TOP1P2|TOP1|TOP1P1	topoisomerase (DNA) I pseudogene 2|topoisomerase (DNA) I|topoisomerase (DNA) I pseudogene 1
PH_hs_0025735	1.20587	1.90069e-05	EMC1	ER membrane protein complex subunit 1
PH_hs_0004407	1.20585	0.00625608	AIF1	allograft inflammatory factor 1
PH_hs_0048080	1.20579	0.0091811	SH3TC2	SH3 domain and tetratricopeptide repeats 2
PH_hs_0001568	1.20562	9.16769e-05	GPR124	G protein-coupled receptor 124
PH_hs_0026634	1.20545	0.00577424	FAM83C	family with sequence similarity 83, member C
PH_hs_0011636	1.20516	0.00470004	CMKLR1	chemokine-like receptor 1
PH_hs_0013735	1.20508	0.013437	RIPK3	receptor-interacting serine-threonine kinase 3
PH_hs_0024771	1.205	0.00400507	SEMA4A	sema domain, immunoglobulin domain (Ig), transmembrane domain (TM) and short cytoplasmic domain, (semaphorin) 4A
PH_hs_0034491	1.20496	0.00193428	LOC401296	uncharacterized LOC401296
PH_hs_0048246	1.2043	0.0175826	SPNS2	spinster homolog 2 (Drosophila)
PH_hs_0024979	1.20418	0.0226162	SYNGR1	synaptogyrin 1
PH_hs_0008968	1.20415	0.0186239	SLC25A31	solute carrier family 25 (mitochondrial carrier; adenine nucleotide translocator), member 31
PH_hs_0012796	1.20308	0.000957626	AQP3	aquaporin 3 (Gill blood group)
PH_hs_0005051	1.20236	9.61769e-06	PTK7	PTK7 protein tyrosine kinase 7
PH_hs_0044902	1.20229	4.44929e-05	CHKB	choline kinase beta
PH_hs_0048898	1.20216	4.22447e-08	CHIC1	cysteine-rich hydrophobic domain 1
PH_hs_0035352	1.20155	3.54236e-05	C2orf72	chromosome 2 open reading frame 72
PH_hs_0060430	1.20126	0.000505501	IQSEC2	IQ motif and Sec7 domain 2
PH_hs_0044067	1.20123	0.00668013	LOC100288814	uncharacterized LOC100288814
PH_hs_0049605	1.20114	0.0297405	PCDHGA11|PCDHGC3|PCDHGA4|PCDHGA9|PCDHGB3|PCDHGA2|PCDHGA6|PCDHGA7|PCDHGA10|PCDHGB2|PCDHGB6|PCDHGB7|PCDHGA1|PCDHGA3|PCDHGA5|PCDHGB1|PCDHGB5|PCDHGC4|PCDHGC5|PCDHGA12|PCDHGA8|PCDHGB4	protocadherin gamma subfamily A, 11|protocadherin gamma subfamily C, 3|protocadherin gamma subfamily A, 4|protocadherin gamma subfamily A, 9|protocadherin gamma subfamily B, 3|protocadherin gamma subfamily A, 2|protocadherin gamma subfamily A, 6|protocadherin gamma subfamily A, 7|protocadherin gamma subfamily A, 10|protocadherin gamma subfamily B, 2|protocadherin gamma subfamily B, 6|protocadheri…
PH_hs_0044877	1.19983	0.00943045	OR6F1	olfactory receptor, family 6, subfamily F, member 1
PH_hs_0049699	1.19974	0.0352773	H2AFB3|H2AFB2|H2AFB1	H2A histone family, member B3|H2A histone family, member B2|H2A histone family, member B1
PH_hs_0028374	1.19915	0.000787076	CDC42EP5	CDC42 effector protein (Rho GTPase binding) 5
PH_hs_0033244	1.19912	0.0170764	WHAMMP3|WHAMMP2	WAS protein homolog associated with actin, golgi membranes and microtubules pseudogene 3|WAS protein homolog associated with actin, golgi membranes and microtubules pseudogene 2
PH_hs_0006023	1.19905	6.91388e-09	RPS27L	ribosomal protein S27-like
PH_hs_0031525	1.19874	0.0166071	C3orf62	chromosome 3 open reading frame 62
PH_hs_0006620	1.19815	3.77317e-07	PHF19	PHD finger protein 19
PH_hs_0042598	1.19809	0.0330394	TTC9B	tetratricopeptide repeat domain 9B
PH_hs_0060225	1.19738	0.000302352	LOC100508781	protein FAM115A-like
PH_hs_0043389	1.19696	0.0190422	SNX32	sorting nexin 32
PH_hs_0001080	1.19637	3.53593e-05	HID1	HID1 domain containing
PH_hs_0001751	1.19614	0.00105814	MAMLD1	mastermind-like domain containing 1
PH_hs_0061067	1.19596	0.00255466	ERLIN1	ER lipid raft associated 1
PH_hs_0011459	1.19594	2.87383e-08	BRCA1	breast cancer 1, early onset
PH_hs_0045432	1.19592	0.00106703	ECE2	endothelin converting enzyme 2
PH_hs_0005767	1.19546	0.000304233	MUC7	mucin 7, secreted
PH_hs_0049421	1.19526	0.0028322	RAB3IP	RAB3A interacting protein (rabin3)
PH_hs_0038235	1.19518	0.0244805	KIR2DL1|KIR2DS5|KIR2DS1|LOC100996743|KIR2DS3|KIR2DL2|KIR2DL3|LOC100653050|LOC101060228|KIR2DS4|KIR2DS2	killer cell immunoglobulin-like receptor, two domains, long cytoplasmic tail, 1|killer cell immunoglobulin-like receptor, two domains, short cytoplasmic tail, 5|killer cell immunoglobulin-like receptor, two domains, short cytoplasmic tail, 1|killer cell immunoglobulin-like receptor 3DL2-like|killer cell immunoglobulin-like receptor, two domains, short cytoplasmic tail, 3|killer cell immunoglobuli…
PH_hs_0001168	1.19515	0.00181244	DCHS2	dachsous 2 (Drosophila)
PH_hs_0061627	1.19513	0.0034659	DAPK2	death-associated protein kinase 2
PH_hs_0003174	1.19499	3.731e-06	ETV5	ets variant 5
PH_hs_0061739	1.19479	0.000146274	LOC441155	zinc finger CCCH-type domain-containing-like
PH_hs_0034396	1.19459	0.0349945	FLJ44881	FLJ44881
PH_hs_0047948	1.19392	0.0312171	KATNAL2	katanin p60 subunit A-like 2
PH_hs_0014034	1.1939	0.0374668	TRPM6	transient receptor potential cation channel, subfamily M, member 6
PH_hs_0061210	1.19377	0.00630967	UNC5CL	unc-5 homolog C (C. elegans)-like
PH_hs_0043178	1.19366	2.80999e-11	MED25	mediator complex subunit 25
PH_hs_0027984	1.19277	0.00864625	C9orf64	chromosome 9 open reading frame 64
PH_hs_0061046	1.19242	0.000192984	CDH8	cadherin 8, type 2
PH_hs_0019803	1.19216	1.96124e-05	PDLIM4	PDZ and LIM domain 4
PH_hs_0043654	1.19211	0.0432955	LOC338797	uncharacterized LOC338797
PH_hs_0002574	1.19178	0.0219968	SLIT2	slit homolog 2 (Drosophila)
PH_hs_0007059	1.19098	7.03003e-07	EPHB2	EPH receptor B2
PH_hs_0041121	1.18958	0.00738861	OVOS2	ovostatin 2
PH_hs_0043435	1.1895	9.77786e-10	COX20	COX20 Cox2 chaperone homolog (S. cerevisiae)
PH_hs_0060890	1.18832	0.0233922	ZNF778	zinc finger protein 778
PH_hs_0006380	1.18803	0.0400031	PRAC	prostate cancer susceptibility candidate
PH_hs_0045339	1.1878	0.00612584	EWSR1	Ewing sarcoma breakpoint region 1
PH_hs_0002512	1.18756	4.81505e-08	ZNF449	zinc finger protein 449
PH_hs_0023525	1.18716	2.95844e-09	IDE	insulin-degrading enzyme
PH_hs_0060340	1.18687	0.0398481	LOC283403	uncharacterized LOC283403
PH_hs_0032942	1.18686	0.000564806	HSPA12A	heat shock 70kDa protein 12A
PH_hs_0034893	1.18682	0.0219575	KRTAP2-2	keratin associated protein 2-2
PH_hs_0002176	1.18641	1.13841e-07	MOAP1	modulator of apoptosis 1
PH_hs_0049503	1.18589	0.00472791	CDRT15|CDRT15P1|CDRT15L2|CDRT15P2	CMT1A duplicated region transcript 15|CMT1A duplicated region transcript 15 pseudogene 1|CMT1A duplicated region transcript 15-like 2|CMT1A duplicated region transcript 15 pseudogene 2
PH_hs_0008187	1.18578	6.84257e-06	CTBS	chitobiase, di-N-acetyl-
PH_hs_0030452	1.18544	0.00996699	GLRX2	glutaredoxin 2
PH_hs_0025413	1.18528	9.76442e-06	TBCD	tubulin folding cofactor D
PH_hs_0015800	1.18507	0.0470524	KCNA7	potassium voltage-gated channel, shaker-related subfamily, member 7
PH_hs_0010482	1.18442	0.00285144	CLSPN	claspin
PH_hs_0029186	1.18436	0.000145911	CLEC12A	C-type lectin domain family 12, member A
PH_hs_0042889	1.18436	0.00923622	DEFB121	defensin, beta 121
PH_hs_0034829	1.18292	0.0118801	LOC388499|LYPLA2	lysophospholipase II pseudogene|lysophospholipase II
PH_hs_0034536	1.18231	0.0250979	FLRT1	fibronectin leucine rich transmembrane protein 1
PH_hs_0023005	1.18179	1.28761e-05	SNAP23	synaptosomal-associated protein, 23kDa
PH_hs_0013270	1.1815	0.0279854	LINC00626	long intergenic non-protein coding RNA 626
PH_hs_0000823	1.18146	9.20034e-07	BTBD3	BTB (POZ) domain containing 3
PH_hs_0042852	1.18131	0.0220388	OR6C74	olfactory receptor, family 6, subfamily C, member 74
PH_hs_0012241	1.18004	1.94168e-06	LOC100127888	uncharacterized LOC100127888
PH_hs_0042964	1.17997	0.00332626	UBE2QL1	ubiquitin-conjugating enzyme E2Q family-like 1
PH_hs_0023448	1.17981	4.1814e-07	GSK3B	glycogen synthase kinase 3 beta
PH_hs_0039552	1.17972	0.0411386	ANKRD7	ankyrin repeat domain 7
PH_hs_0005114	1.17961	3.50909e-09	PITX2	paired-like homeodomain 2
PH_hs_0043638	1.17956	0.0129597	TPM2	tropomyosin 2 (beta)
PH_hs_0004141	1.17891	1.48709e-06	TIGD5	tigger transposable element derived 5
PH_hs_0034818	1.17866	0.0313853	OR1E2|OR1E1	olfactory receptor, family 1, subfamily E, member 2|olfactory receptor, family 1, subfamily E, member 1
PH_hs_0023030	1.17856	3.91261e-07	IL11RA	interleukin 11 receptor, alpha
PH_hs_0062279	1.17842	0.00241114	SSX4|SSX4B|SSX1|SSX8|SSX5|SSX6|SSX2|SSX2B|SSX3|SSX7	synovial sarcoma, X breakpoint 4|synovial sarcoma, X breakpoint 4B|synovial sarcoma, X breakpoint 1|synovial sarcoma, X breakpoint 8|synovial sarcoma, X breakpoint 5|synovial sarcoma, X breakpoint 6 (pseudogene)|synovial sarcoma, X breakpoint 2|synovial sarcoma, X breakpoint 2B|synovial sarcoma, X breakpoint 3|synovial sarcoma, X breakpoint 7
PH_hs_0043688	1.1781	1.30354e-10	KDELR3	KDEL (Lys-Asp-Glu-Leu) endoplasmic reticulum protein retention receptor 3
PH_hs_0061970	1.17724	0.00448055	EPB41L5	erythrocyte membrane protein band 4.1 like 5
PH_hs_0062094	1.17702	0.000130011	SLC25A52|SLC25A51|LOC494141|SLC25A51P1	solute carrier family 25, member 52|solute carrier family 25, member 51|solute carrier family 25, member 51 pseudogene|solute carrier family 25, member 51 pseudogene 1
PH_hs_0028471	1.17701	0.0207258	FMOD	fibromodulin
PH_hs_0040638	1.17696	0.0228087	PTCHD4	patched domain containing 4
PH_hs_0033381	1.17688	7.69178e-08	MRPS18C	mitochondrial ribosomal protein S18C
PH_hs_0017001	1.17675	1.49123e-09	LAMTOR2	late endosomal/lysosomal adaptor, MAPK and MTOR activator 2
PH_hs_0031277	1.17665	0.00396093	KRTAP19-1|KRTAP19-3	keratin associated protein 19-1|keratin associated protein 19-3
PH_hs_0018571	1.17642	1.97331e-05	PSMB9	proteasome (prosome, macropain) subunit, beta type, 9 (large multifunctional peptidase 2)
PH_hs_0032402	1.17624	0.0425157	MUC17	mucin 17, cell surface associated
PH_hs_0030890	1.17576	0.0440991	KRTAP5-9	keratin associated protein 5-9
PH_hs_0047955	1.17551	9.2139e-05	TWSG1	twisted gastrulation homolog 1 (Drosophila)
PH_hs_0029239	1.17543	0.0289546	VWA5A	von Willebrand factor A domain containing 5A
PH_hs_0042789	1.17528	0.00646556	TMEM72	transmembrane protein 72
PH_hs_0062134	1.17475	0.00331792	SPATA31D4|SPATA31D5P|SPATA31D3|LOC100996796|SPATA31D1	SPATA31 subfamily D, member 4|SPATA31 subfamily D, member 5, pseudogene|SPATA31 subfamily D, member 3|protein FAM75D1-like|SPATA31 subfamily D, member 1
PH_hs_0016243	1.17466	2.48566e-05	LOC284889	uncharacterized LOC284889
PH_hs_0018063	1.17413	0.00524877	SLC22A17	solute carrier family 22, member 17
PH_hs_0016601	1.17409	0.000670129	MYLK3	myosin light chain kinase 3
PH_hs_0006649	1.1736	0.000163852	PRSS50	protease, serine, 50
PH_hs_0041033	1.17352	0.00264879	AXDND1	axonemal dynein light chain domain containing 1
PH_hs_0043180	1.17347	2.37649e-06	TAB2	TGF-beta activated kinase 1/MAP3K7 binding protein 2
PH_hs_0048334	1.17225	0.000465003	NFATC2	nuclear factor of activated T-cells, cytoplasmic, calcineurin-dependent 2
PH_hs_0042356	1.17215	0.0433093	GALNTL4	UDP-N-acetyl-alpha-D-galactosamine:polypeptide N-acetylgalactosaminyltransferase-like 4
PH_hs_0025609	1.1713	0.0467126	CNTNAP5	contactin associated protein-like 5
PH_hs_0043907	1.17108	0.00418502	RNF212	ring finger protein 212
PH_hs_0046525	1.17059	0.00282224	ZNF519	zinc finger protein 519
PH_hs_0034410	1.17013	0.0277711	ZNF43	zinc finger protein 43
PH_hs_0060249	1.17012	0.0147059	LOC728503	uncharacterized LOC728503
PH_hs_0042327	1.16985	2.76488e-07	FKBP3	FK506 binding protein 3, 25kDa
PH_hs_0013564	1.1697	0.00262232	PCED1B	PC-esterase domain containing 1B
PH_hs_0043456	1.16875	3.97369e-05	LOC100134259	uncharacterized LOC100134259
PH_hs_0012922	1.16831	0.00397004	HIST1H4E	histone cluster 1, H4e
PH_hs_0031412	1.16786	0.0398421	IFNB1	interferon, beta 1, fibroblast
PH_hs_0034019	1.16735	0.00136436	OSBP2	oxysterol binding protein 2
PH_hs_0061450	1.16702	0.0432487	ERC2	ELKS/RAB6-interacting/CAST family member 2
PH_hs_0028769	1.16689	0.000113009	ZNF574	zinc finger protein 574
PH_hs_0042802	1.16658	0.00949065	KRTAP24-1	keratin associated protein 24-1
PH_hs_0042030	1.16655	0.0045703	KPRP	keratinocyte proline-rich protein
PH_hs_0061416	1.16642	0.00102386	NRSN2	neurensin 2
PH_hs_0060695	1.16629	0.00978909	PNPT1	polyribonucleotide nucleotidyltransferase 1
PH_hs_0042954	1.16489	0.0460133	NOTO	notochord homeobox
PH_hs_0060652	1.16449	0.033537	SLC38A4	solute carrier family 38, member 4
PH_hs_0044307	1.1641	0.0200828	TRPM3	transient receptor potential cation channel, subfamily M, member 3
PH_hs_0002217	1.16377	2.51191e-06	THEM6	thioesterase superfamily member 6
PH_hs_0031658	1.16264	7.80282e-08	ARHGAP10	Rho GTPase activating protein 10
PH_hs_0006780	1.16185	0.00366765	CST8	cystatin 8 (cystatin-related epididymal specific)
PH_hs_0014739	1.16147	1.31545e-08	SURF4	surfeit 4
PH_hs_0048863	1.16132	0.0187744	GIN1	gypsy retrotransposon integrase 1
PH_hs_0048477	1.16131	0.000976997	FAM134A	family with sequence similarity 134, member A
PH_hs_0049733	1.16079	2.7763e-09	FOXO3|FOXO3B	forkhead box O3|forkhead box O3B pseudogene
PH_hs_0001536	1.16063	2.58166e-08	ZNF185	zinc finger protein 185 (LIM domain)
PH_hs_0061029	1.16038	0.00576777	SYCE3	synaptonemal complex central element protein 3
PH_hs_0047516	1.16001	0.0238068	EVI2A	ecotropic viral integration site 2A
PH_hs_0032329	1.15981	0.00474448	SP6	Sp6 transcription factor
PH_hs_0032111	1.15978	0.00299292	CMTM2	CKLF-like MARVEL transmembrane domain containing 2
PH_hs_0033073	1.1593	6.73232e-06	BMF	Bcl2 modifying factor
PH_hs_0042344	1.15814	6.40525e-09	LENG1	leukocyte receptor cluster (LRC) member 1
PH_hs_0047881	1.15752	0.00010837	ZNF503-AS2	ZNF503 antisense RNA 2
PH_hs_0029259	1.15733	0.0342005	IVL	involucrin
PH_hs_0047208	1.15725	1.22258e-05	TIAM1	T-cell lymphoma invasion and metastasis 1
PH_hs_0030988	1.15699	1.1263e-09	ATPAF1	ATP synthase mitochondrial F1 complex assembly factor 1
PH_hs_0029972	1.15674	0.000733865	RPL41	ribosomal protein L41
PH_hs_0038176	1.15664	5.74738e-06	ZNF28	zinc finger protein 28
PH_hs_0018586	1.15659	0.022782	ANKRD52	ankyrin repeat domain 52
PH_hs_0023313	1.15651	0.00253194	TMEM40	transmembrane protein 40
PH_hs_0000498	1.15604	1.79273e-08	MCU	mitochondrial calcium uniporter
PH_hs_0047426	1.1558	0.00107705	TTBK2	tau tubulin kinase 2
PH_hs_0024031	1.15552	0.000134316	MEIS2	Meis homeobox 2
PH_hs_0026661	1.15525	2.92084e-08	DUSP8|GLUD1P3	dual specificity phosphatase 8|glutamate dehydrogenase 1 pseudogene 3
PH_hs_0049748	1.15521	0.000419106	LRRC37A3|LRRC37A6P	leucine rich repeat containing 37, member A3|leucine rich repeat containing 37, member A6, pseudogene
PH_hs_0049361	1.15509	1.58017e-09	NDFIP1	Nedd4 family interacting protein 1
PH_hs_0031490	1.15497	0.00141595	LOC728392	uncharacterized LOC728392
PH_hs_0040414	1.15417	0.0128039	GPR183	G protein-coupled receptor 183
PH_hs_0022862	1.15352	8.84055e-08	SLC2A8	solute carrier family 2 (facilitated glucose transporter), member 8
PH_hs_0048810	1.1529	7.53945e-08	NCOA1	nuclear receptor coactivator 1
PH_hs_0047201	1.15262	0.016167	JAK3	Janus kinase 3
PH_hs_0025700	1.15246	0.0010675	NPR1	natriuretic peptide receptor A/guanylate cyclase A (atrionatriuretic peptide receptor A)
PH_hs_0048437	1.15239	0.0192848	NRG1	neuregulin 1
PH_hs_0016268	1.1519	2.69654e-05	AP1B1	adaptor-related protein complex 1, beta 1 subunit
PH_hs_0008262	1.15141	0.0385072	RASAL3	RAS protein activator like 3
PH_hs_0060633	1.15134	0.0113797	COMMD2	COMM domain containing 2
PH_hs_0042639	1.15128	0.0423716	C18orf56	chromosome 18 open reading frame 56
PH_hs_0048686	1.15096	0.0451438	ELN	elastin
PH_hs_0045114	1.14885	2.22821e-08	PCDH1	protocadherin 1
PH_hs_0043937	1.14856	0.00117916	PLA2G2A	phospholipase A2, group IIA (platelets, synovial fluid)
PH_hs_0018329	1.14848	0.0345166	EPHA10	EPH receptor A10
PH_hs_0048608	1.14839	9.63606e-06	TMEM33	transmembrane protein 33
PH_hs_0023854	1.14778	0.0280608	CDH2	cadherin 2, type 1, N-cadherin (neuronal)
PH_hs_0049389	1.14741	0.00264266	SLC13A1	solute carrier family 13 (sodium/sulfate symporters), member 1
PH_hs_0047458	1.1474	7.62391e-05	TTC21B	tetratricopeptide repeat domain 21B
PH_hs_0042616	1.14726	0.0155301	OR4B1	olfactory receptor, family 4, subfamily B, member 1
PH_hs_0047989	1.1466	2.36587e-08	MAZ	MYC-associated zinc finger protein (purine-binding transcription factor)
PH_hs_0042370	1.14604	0.000533878	SPR	sepiapterin reductase (7,8-dihydrobiopterin:NADP+ oxidoreductase)
PH_hs_0033165	1.14592	0.00158377	IFNL3|IFNL2|IFNL1	interferon, lambda 3|interferon, lambda 2|interferon, lambda 1
PH_hs_0006903	1.14589	1.10938e-06	KLK1	kallikrein 1
PH_hs_0028488	1.14581	3.40442e-06	S100A13	S100 calcium binding protein A13
PH_hs_0045126	1.14571	7.27803e-07	PSIP1	PC4 and SFRS1 interacting protein 1
PH_hs_0018568	1.14556	0.000135926	B3GAT1	beta-1,3-glucuronyltransferase 1 (glucuronosyltransferase P)
PH_hs_0047943	1.14543	1.60082e-05	SLMAP	sarcolemma associated protein
PH_hs_0025295	1.14484	0.0135597	KRT13	keratin 13
PH_hs_0032801	1.14451	2.77186e-06	TAP1	transporter 1, ATP-binding cassette, sub-family B (MDR/TAP)
PH_hs_0049185	1.14432	0.000393206	CSNK1G1	casein kinase 1, gamma 1
PH_hs_0022141	1.14396	1.35219e-06	AMACR|C1QTNF3-AMACR	alpha-methylacyl-CoA racemase|C1QTNF3-AMACR readthrough
PH_hs_0049089	1.14364	7.92586e-06	ANKIB1	ankyrin repeat and IBR domain containing 1
PH_hs_0047222	1.14356	1.86063e-07	RPP14	ribonuclease P/MRP 14kDa subunit
PH_hs_0015524	1.14341	0.014355	ALPK3	alpha-kinase 3
PH_hs_0024213	1.14339	2.66895e-06	MBNL2	muscleblind-like splicing regulator 2
PH_hs_0036538	1.14298	1.36924e-06	FLJ23867	uncharacterized protein FLJ23867
PH_hs_0035247	1.14298	0.00409435	ARHGEF33	Rho guanine nucleotide exchange factor (GEF) 33
PH_hs_0060392	1.14298	0.00852967	LOC100507714	HLA class II histocompatibility antigen, DRB1-7 beta chain-like
PH_hs_0032177	1.14276	0.00247987	CECR6	cat eye syndrome chromosome region, candidate 6
PH_hs_0004357	1.14273	0.009181	GSTM5	glutathione S-transferase mu 5
PH_hs_0026989	1.14247	0.0124191	CNPY1	canopy 1 homolog (zebrafish)
PH_hs_0044091	1.14059	1.14226e-06	TNFSF12	tumor necrosis factor (ligand) superfamily, member 12
PH_hs_0000200	1.14046	0.029432	HRG	histidine-rich glycoprotein
PH_hs_0017041	1.14022	0.00302719	HTR3C	5-hydroxytryptamine (serotonin) receptor 3C, ionotropic
PH_hs_0022127	1.14007	0.0265758	GAPT	GRB2-binding adaptor protein, transmembrane
PH_hs_0033445	1.1399	0.00560792	AEBP1	AE binding protein 1
PH_hs_0062158	1.13987	0.00474176	LOC100133267|DEFB130	defensin, beta 130-like|defensin, beta 130
PH_hs_0023971	1.13934	0.00498265	PPP1R15B	protein phosphatase 1, regulatory subunit 15B
PH_hs_0005160	1.13922	0.0488269	MPZ	myelin protein zero
PH_hs_0000550	1.13919	1.91461e-06	CASP10	caspase 10, apoptosis-related cysteine peptidase
PH_hs_0019278	1.13862	1.9013e-06	ATP9A	ATPase, class II, type 9A
PH_hs_0006395	1.1386	0.0410187	AKR1B10	aldo-keto reductase family 1, member B10 (aldose reductase)
PH_hs_0039353	1.13859	0.0146486	FAM66C	family with sequence similarity 66, member C
PH_hs_0004034	1.13717	0.000485003	ZSWIM5	zinc finger, SWIM-type containing 5
PH_hs_0023262	1.13705	2.48065e-09	ACADM	acyl-CoA dehydrogenase, C-4 to C-12 straight chain
PH_hs_0024090	1.13687	6.41264e-07	MEF2C	myocyte enhancer factor 2C
PH_hs_0016860	1.13662	0.0377145	SNCG	synuclein, gamma (breast cancer-specific protein 1)
PH_hs_0022271	1.13659	0.00661102	LTBP2	latent transforming growth factor beta binding protein 2
PH_hs_0045058	1.13657	3.68572e-06	SUV420H1	suppressor of variegation 4-20 homolog 1 (Drosophila)
PH_hs_0004785	1.13655	1.88684e-05	APPBP2	amyloid beta precursor protein (cytoplasmic tail) binding protein 2
PH_hs_0006562	1.13634	0.0125841	STX11	syntaxin 11
PH_hs_0033567	1.13592	0.0304161	RINL	Ras and Rab interactor-like
PH_hs_0027047	1.13568	7.22219e-08	PSEN1	presenilin 1
PH_hs_0004595	1.13499	2.04604e-07	KLK6	kallikrein-related peptidase 6
PH_hs_0012169	1.13481	0.0187642	CCDC60	coiled-coil domain containing 60
PH_hs_0004588	1.13397	0.0294882	SMARCD1	SWI/SNF related, matrix associated, actin dependent regulator of chromatin, subfamily d, member 1
PH_hs_0035369	1.13388	0.0130545	CCDC171	coiled-coil domain containing 171
PH_hs_0032483	1.13307	0.018887	LINC00028	long intergenic non-protein coding RNA 28
PH_hs_0024631	1.13273	0.00956077	CRISP3	cysteine-rich secretory protein 3
PH_hs_0000639	1.13265	0.000329569	SEZ6L2	seizure related 6 homolog (mouse)-like 2
PH_hs_0043810	1.13163	1.428e-05	TUT1	terminal uridylyl transferase 1, U6 snRNA-specific
PH_hs_0044508	1.13147	1.54527e-08	ERGIC1	endoplasmic reticulum-golgi intermediate compartment (ERGIC) 1
PH_hs_0031488	1.13144	0.000114963	LOC101059911	mucin-5AC-like
PH_hs_0026567	1.12972	0.00271603	C19orf55	chromosome 19 open reading frame 55
PH_hs_0049024	1.12961	0.00552424	CA12	carbonic anhydrase XII
PH_hs_0049440	1.12921	0.0080293	KIAA1919	KIAA1919
PH_hs_0030904	1.12903	0.00229215	REG1B	regenerating islet-derived 1 beta
PH_hs_0015564	1.129	8.49687e-06	STK11	serine/threonine kinase 11
PH_hs_0061568	1.12894	0.0495847	PRG4	proteoglycan 4
PH_hs_0036552	1.12872	0.0410563	BTG1	B-cell translocation gene 1, anti-proliferative
PH_hs_0046089	1.12797	1.84429e-06	VPS35	vacuolar protein sorting 35 homolog (S. cerevisiae)
PH_hs_0044362	1.12773	3.40771e-05	RPL17	ribosomal protein L17
PH_hs_0001821	1.12771	0.0224517	DOCK10	dedicator of cytokinesis 10
PH_hs_0043849	1.1276	4.09376e-05	CRYBA2	crystallin, beta A2
PH_hs_0041185	1.12734	0.0276309	WWC2	WW and C2 domain containing 2
PH_hs_0026603	1.12725	0.000166522	DENND4A	DENN/MADD domain containing 4A
PH_hs_0047519	1.12715	0.00346806	WDPCP	WD repeat containing planar cell polarity effector
PH_hs_0049577	1.12705	0.0431994	MEF2B|MEF2BNB-MEF2B	myocyte enhancer factor 2B|MEF2BNB-MEF2B readthrough
PH_hs_0020278	1.12662	0.0011215	PRSS30P	protease, serine, 30, pseudogene
PH_hs_0016978	1.12639	6.5851e-06	LIN52	lin-52 homolog (C. elegans)
PH_hs_0026767	1.12616	0.0150246	PDE1B	phosphodiesterase 1B, calmodulin-dependent
PH_hs_0042465	1.12534	0.0285198	OR5M9	olfactory receptor, family 5, subfamily M, member 9
PH_hs_0047112	1.12509	0.0379756	OR2B3	olfactory receptor, family 2, subfamily B, member 3
PH_hs_0049711	1.12508	0.0281527	FOXD4L4|FOXD4L2|FOXD4L5	forkhead box D4-like 4|forkhead box D4-like 2|forkhead box D4-like 5
PH_hs_0013125	1.12498	0.039892	GNG13	guanine nucleotide binding protein (G protein), gamma 13
PH_hs_0026397	1.12496	0.00197051	HMBOX1	homeobox containing 1
PH_hs_0060300	1.12456	0.00439556	BCL2L11	BCL2-like 11 (apoptosis facilitator)
PH_hs_0047303	1.12451	2.89444e-06	CHDH	choline dehydrogenase
PH_hs_0034623	1.12447	0.024502	SLC26A5	solute carrier family 26, member 5 (prestin)
PH_hs_0044245	1.12384	0.0182099	FAM153A|FAM153B	family with sequence similarity 153, member A|family with sequence similarity 153, member B
PH_hs_0047071	1.12382	9.73263e-06	LOC100506302	uncharacterized LOC100506302
PH_hs_0061983	1.12359	0.0105161	BEAN1	brain expressed, associated with NEDD4, 1
PH_hs_0042642	1.12344	0.00406276	C19orf18	chromosome 19 open reading frame 18
PH_hs_0043137	1.12338	0.0013655	FAM69A	family with sequence similarity 69, member A
PH_hs_0016421	1.12198	0.000592302	IRF5	interferon regulatory factor 5
PH_hs_0002737	1.12171	0.017755	DTX3	deltex homolog 3 (Drosophila)
PH_hs_0003007	1.12153	1.61103e-06	TSPAN1	tetraspanin 1
PH_hs_0034884	1.12146	0.000243011	FLJ13224	uncharacterized LOC79857
PH_hs_0047480	1.12143	2.09577e-05	TM7SF3	transmembrane 7 superfamily member 3
PH_hs_0025730	1.12138	0.00138104	C17orf78	chromosome 17 open reading frame 78
PH_hs_0011499	1.12137	0.0350548	BSN	bassoon presynaptic cytomatrix protein
PH_hs_0006413	1.12099	3.17533e-07	AIFM2	apoptosis-inducing factor, mitochondrion-associated, 2
PH_hs_0039302	1.12088	0.0418701	RFPL1-AS1	RFPL1 antisense RNA 1
PH_hs_0028150	1.12044	0.0222573	MGC13053	uncharacterized MGC13053
PH_hs_0001782	1.12039	0.000165895	GAS2L3	growth arrest-specific 2 like 3
PH_hs_0029388	1.12014	0.000122232	ZNF524	zinc finger protein 524
PH_hs_0007476	1.11989	0.000108921	CHIA	chitinase, acidic
PH_hs_0008713	1.11982	0.000704757	NHEJ1	nonhomologous end-joining factor 1
PH_hs_0032707	1.11965	0.00271732	SMC1B	structural maintenance of chromosomes 1B
PH_hs_0018543	1.11962	7.90901e-06	NUS1	nuclear undecaprenyl pyrophosphate synthase 1 homolog (S. cerevisiae)
PH_hs_0042724	1.11885	0.0279371	C19orf71	chromosome 19 open reading frame 71
PH_hs_0005437	1.11848	0.000100208	WDR44	WD repeat domain 44
PH_hs_0042895	1.11831	0.0300659	SPINK9	serine peptidase inhibitor, Kazal type 9
PH_hs_0060318	1.11768	0.000172082	PRSS46	protease, serine, 46
PH_hs_0045845	1.11727	0.0276111	TAP2	transporter 2, ATP-binding cassette, sub-family B (MDR/TAP)
PH_hs_0043828	1.11709	3.96898e-06	RAB28	RAB28, member RAS oncogene family
PH_hs_0024600	1.11707	4.54521e-09	CHMP4B	charged multivesicular body protein 4B
PH_hs_0005607	1.11691	0.0239806	MLLT4	myeloid/lymphoid or mixed-lineage leukemia (trithorax homolog, Drosophila); translocated to, 4
PH_hs_0010101	1.11673	1.06522e-06	CD99L2	CD99 molecule-like 2
PH_hs_0047467	1.11629	0.0111199	GNRHR	gonadotropin-releasing hormone receptor
PH_hs_0042716	1.11559	3.7351e-05	C16orf72	chromosome 16 open reading frame 72
PH_hs_0025347	1.11544	0.00252759	BDH1	3-hydroxybutyrate dehydrogenase, type 1
PH_hs_0061211	1.11513	0.0382422	FAM177B	family with sequence similarity 177, member B
PH_hs_0002187	1.11489	0.0410655	CORO2B	coronin, actin binding protein, 2B
PH_hs_0060032	1.11481	0.00554182	LOC199897	uncharacterized LOC199897
PH_hs_0032284	1.11399	0.0395534	PRSS57	protease, serine, 57
PH_hs_0004893	1.11361	0.0457885	ITGB3	integrin, beta 3 (platelet glycoprotein IIIa, antigen CD61)
PH_hs_0042203	1.11352	0.026593	B4GALNT4	beta-1,4-N-acetyl-galactosaminyl transferase 4
PH_hs_0044640	1.11336	0.00510837	TAF13	TAF13 RNA polymerase II, TATA box binding protein (TBP)-associated factor, 18kDa
PH_hs_0041093	1.11275	0.04363	PIK3R2	phosphoinositide-3-kinase, regulatory subunit 2 (beta)
PH_hs_0060548	1.11252	0.0404933	AQP11	aquaporin 11
PH_hs_0027011	1.11244	0.000188892	PPYR1|LOC101060446|LOC100996758	pancreatic polypeptide receptor 1|neuropeptide Y receptor type 4-like|neuropeptide Y receptor type 4-like
PH_hs_0048406	1.11201	0.00041236	GPR180	G protein-coupled receptor 180
PH_hs_0043972	1.11188	0.000137853	LOC100129697	uncharacterized LOC100129697
PH_hs_0038669	1.11121	0.0302474	DCDC2B	doublecortin domain containing 2B
PH_hs_0018161	1.11103	0.00801494	ANKRD29	ankyrin repeat domain 29
PH_hs_0060067	1.1108	0.000893523	LOC100134409	double homeobox protein 4-like
PH_hs_0030238	1.11058	0.0193801	MDGA2	MAM domain containing glycosylphosphatidylinositol anchor 2
PH_hs_0030145	1.11006	0.00265841	CKMT1B|CKMT1A	creatine kinase, mitochondrial 1B|creatine kinase, mitochondrial 1A
PH_hs_0031882	1.11	0.0335319	CAND2	cullin-associated and neddylation-dissociated 2 (putative)
PH_hs_0005586	1.1099	0.000410351	SGCA	sarcoglycan, alpha (50kDa dystrophin-associated glycoprotein)
PH_hs_0042033	1.10985	1.04965e-09	RPL26	ribosomal protein L26
PH_hs_0027150	1.10983	2.82493e-07	SH3GL2	SH3-domain GRB2-like 2
PH_hs_0046285	1.10963	0.0156638	TTC39B	tetratricopeptide repeat domain 39B
PH_hs_0000354	1.10934	0.00157927	ITPKA	inositol-trisphosphate 3-kinase A
PH_hs_0035718	1.10884	0.0291804	RBP5	retinol binding protein 5, cellular
PH_hs_0045084	1.10883	5.80504e-05	PAX3	paired box 3
PH_hs_0007238	1.10846	0.000106595	SLC6A13	solute carrier family 6 (neurotransmitter transporter, GABA), member 13
PH_hs_0048453	1.10832	9.17195e-05	TTC7A	tetratricopeptide repeat domain 7A
PH_hs_0002529	1.10827	9.93958e-06	ANKRD49	ankyrin repeat domain 49
PH_hs_0043158	1.10761	0.00225909	BASP1	brain abundant, membrane attached signal protein 1
PH_hs_0030035	1.10759	0.0161678	ACTG2	actin, gamma 2, smooth muscle, enteric
PH_hs_0025733	1.10668	0.000477522	WAPAL	wings apart-like homolog (Drosophila)
PH_hs_0042096	1.10634	6.64279e-07	KLF3	Kruppel-like factor 3 (basic)
PH_hs_0025990	1.1063	0.00656966	NMBR	neuromedin B receptor
PH_hs_0037242	1.10602	1.40331e-06	MALAT1	metastasis associated lung adenocarcinoma transcript 1 (non-protein coding)
PH_hs_0023499	1.10577	9.34202e-09	SC5DL	sterol-C5-desaturase (ERG3 delta-5-desaturase homolog, S. cerevisiae)-like
PH_hs_0014378	1.10487	1.46775e-06	MRPL4	mitochondrial ribosomal protein L4
PH_hs_0061034	1.10482	1.06103e-07	MARVELD3	MARVEL domain containing 3
PH_hs_0022138	1.10437	0.0417797	TMOD2	tropomodulin 2 (neuronal)
PH_hs_0015315	1.10418	0.00911977	PVALB	parvalbumin
PH_hs_0010532	1.1038	0.0102462	SYT9	synaptotagmin IX
PH_hs_0048906	1.10366	0.00975945	PCDH15	protocadherin-related 15
PH_hs_0023943	1.1036	2.85457e-06	DYNC1LI1	dynein, cytoplasmic 1, light intermediate chain 1
PH_hs_0001941	1.10355	0.0215311	MIR4500HG	MIR4500 host gene (non-protein coding)
PH_hs_0044754	1.10337	0.0158767	BMP8A	bone morphogenetic protein 8a
PH_hs_0005968	1.10304	1.53183e-06	NAB1	NGFI-A binding protein 1 (EGR1 binding protein 1)
PH_hs_0022082	1.10263	6.7115e-07	SLC39A3	solute carrier family 39 (zinc transporter), member 3
PH_hs_0048957	1.10254	4.53834e-06	FGFR1OP2|LOC100335030	FGFR1 oncogene partner 2|FGFR1 oncogene partner 2 pseudogene
PH_hs_0024711	1.10196	0.0422477	SPINK1	serine peptidase inhibitor, Kazal type 1
PH_hs_0022835	1.10162	0.0403866	FRMD4A	FERM domain containing 4A
PH_hs_0061617	1.10133	0.0345636	RAD21L1	RAD21-like 1 (S. pombe)
PH_hs_0045546	1.1012	0.022269	RFPL3-AS1	RFPL3 antisense RNA 1
PH_hs_0005722	1.10069	0.0467198	FOXN2	forkhead box N2
PH_hs_0048958	1.10012	3.82189e-09	DCK	deoxycytidine kinase
PH_hs_0018297	1.09905	0.0372359	MAB21L3	mab-21-like 3 (C. elegans)
PH_hs_0045705	1.09898	3.21786e-08	DDB1	damage-specific DNA binding protein 1, 127kDa
PH_hs_0000853	1.09877	1.26449e-07	RSAD1	radical S-adenosyl methionine domain containing 1
PH_hs_0045592	1.09876	0.00769884	DDHD2	DDHD domain containing 2
PH_hs_0005546	1.09863	0.0391344	TMEM74	transmembrane protein 74
PH_hs_0000358	1.09816	0.0361107	HAPLN1	hyaluronan and proteoglycan link protein 1
PH_hs_0015602	1.09807	0.0467941	IL25	interleukin 25
PH_hs_0033479	1.09806	0.0342283	LOC100509091	extracellular matrix protein 2-like
PH_hs_0061526	1.09777	0.000820661	SLC9A2	solute carrier family 9, subfamily A (NHE2, cation proton antiporter 2), member 2
PH_hs_0007098	1.0971	0.0151309	FAM71B	family with sequence similarity 71, member B
PH_hs_0022468	1.09689	0.00508146	ARNT	aryl hydrocarbon receptor nuclear translocator
PH_hs_0005211	1.09684	0.00349342	SOX15	SRY (sex determining region Y)-box 15
PH_hs_0031036	1.09682	7.55478e-07	DGKQ	diacylglycerol kinase, theta 110kDa
PH_hs_0000063	1.09677	0.000579007	WWOX	WW domain containing oxidoreductase
PH_hs_0043311	1.09638	7.49242e-08	KLHDC3	kelch domain containing 3
PH_hs_0032572	1.09636	0.00259637	TRIM45	tripartite motif containing 45
PH_hs_0015562	1.09607	0.00347307	MED8	mediator complex subunit 8
PH_hs_0004621	1.09598	9.71084e-06	G6PD	glucose-6-phosphate dehydrogenase
PH_hs_0043768	1.09591	3.07894e-09	ABI1	abl-interactor 1
PH_hs_0005033	1.09587	0.018062	NCALD	neurocalcin delta
PH_hs_0061748	1.09552	0.000331641	COLEC10	collectin sub-family member 10 (C-type lectin)
PH_hs_0002930	1.09488	0.0154351	PRPH	peripherin
PH_hs_0026142	1.09453	0.0453323	SYT2	synaptotagmin II
PH_hs_0044321	1.09453	0.00139156	PHF6	PHD finger protein 6
PH_hs_0024718	1.09434	0.0223354	UEVLD	UEV and lactate/malate dehyrogenase domains
PH_hs_0060663	1.0943	0.00016204	TRAF5	TNF receptor-associated factor 5
PH_hs_0042997	1.09426	0.000333705	C2CD4D	C2 calcium-dependent domain containing 4D
PH_hs_0031236	1.09417	0.0270236	SMYD5	SMYD family member 5
PH_hs_0029218	1.09412	2.53911e-09	ZNF480	zinc finger protein 480
PH_hs_0012103	1.09408	0.041383	TSPAN10	tetraspanin 10
PH_hs_0014073	1.09356	0.00959928	GCNT4	glucosaminyl (N-acetyl) transferase 4, core 2
PH_hs_0060443	1.09356	6.59312e-06	KIF13A	kinesin family member 13A
PH_hs_0010770	1.09305	1.5927e-07	ABHD11	abhydrolase domain containing 11
PH_hs_0011410	1.09304	0.000122403	FAM212B	family with sequence similarity 212, member B
PH_hs_0060519	1.09252	0.00250793	TRIM16L	tripartite motif containing 16-like
PH_hs_0034792	1.09208	0.0202017	OR1D2	olfactory receptor, family 1, subfamily D, member 2
PH_hs_0000541	1.0919	3.76076e-09	BLCAP	bladder cancer associated protein
PH_hs_0025620	1.09156	0.0033556	DBF4B	DBF4 homolog B (S. cerevisiae)
PH_hs_0001937	1.09118	3.70158e-05	ECSIT	ECSIT homolog (Drosophila)
PH_hs_0034663	1.09108	0.00142236	RORC	RAR-related orphan receptor C
PH_hs_0062241	1.091	0.000616524	HIST1H4J|HIST1H4K	histone cluster 1, H4j|histone cluster 1, H4k
PH_hs_0010029	1.09043	8.7513e-05	STK3	serine/threonine kinase 3
PH_hs_0009108	1.09007	0.00504408	FN3K	fructosamine 3 kinase
PH_hs_0011494	1.09006	0.000698786	DNA2	DNA replication helicase 2 homolog (yeast)
PH_hs_0049641	1.09002	1.48206e-07	TIMM8B	translocase of inner mitochondrial membrane 8 homolog B (yeast)
PH_hs_0060929	1.08911	0.00597326	LMX1B	LIM homeobox transcription factor 1, beta
PH_hs_0024559	1.0891	4.17686e-07	TMEM106B	transmembrane protein 106B
PH_hs_0004343	1.08901	8.89867e-08	UROS	uroporphyrinogen III synthase
PH_hs_0005488	1.08845	0.0324948	PRSS37	protease, serine, 37
PH_hs_0010830	1.08824	8.15018e-08	ADD1	adducin 1 (alpha)
PH_hs_0048159	1.08799	0.0453724	POU2F2	POU class 2 homeobox 2
PH_hs_0006788	1.08798	2.80538e-06	ZFYVE19	zinc finger, FYVE domain containing 19
PH_hs_0024561	1.08763	0.0157091	AMZ2P1	archaelysin family metallopeptidase 2 pseudogene 1
PH_hs_0027208	1.08746	3.65951e-05	NDUFB3	NADH dehydrogenase (ubiquinone) 1 beta subcomplex, 3, 12kDa
PH_hs_0033906	1.08726	0.031352	PSG4|PSG8|PSG10P|PSG7|PSG3|PSG6|PSG9	pregnancy specific beta-1-glycoprotein 4|pregnancy specific beta-1-glycoprotein 8|pregnancy specific beta-1-glycoprotein 10, pseudogene|pregnancy specific beta-1-glycoprotein 7 (gene/pseudogene)|pregnancy specific beta-1-glycoprotein 3|pregnancy specific beta-1-glycoprotein 6|pregnancy specific beta-1-glycoprotein 9
PH_hs_0030820	1.08705	0.00714323	LOC100996872	uncharacterized LOC100996872
PH_hs_0000204	1.08677	0.00153739	ARHGAP25	Rho GTPase activating protein 25
PH_hs_0003917	1.08672	1.16009e-06	MICU1	mitochondrial calcium uptake 1
PH_hs_0043033	1.0863	0.00178095	LCE6A	late cornified envelope 6A
PH_hs_0062353	1.08629	0.0333053	CHL1-AS2	CHL1 antisense RNA 2
PH_hs_0047579	1.08594	4.19564e-05	RAPGEF6	Rap guanine nucleotide exchange factor (GEF) 6
PH_hs_0044578	1.08558	2.12733e-07	TAZ	tafazzin
PH_hs_0001689	1.08522	4.26283e-05	UBE2D4	ubiquitin-conjugating enzyme E2D 4 (putative)
PH_hs_0006351	1.08519	0.00013253	PANK1	pantothenate kinase 1
PH_hs_0006529	1.08466	0.00011224	MRGPRF	MAS-related GPR, member F
PH_hs_0003913	1.08457	0.000141617	ARHGEF25	Rho guanine nucleotide exchange factor (GEF) 25
PH_hs_0027959	1.08454	0.00013011	RAB33B	RAB33B, member RAS oncogene family
PH_hs_0061219	1.08415	9.15982e-06	MACC1	metastasis associated in colon cancer 1
PH_hs_0046302	1.08407	1.54993e-06	APOBEC3F	apolipoprotein B mRNA editing enzyme, catalytic polypeptide-like 3F
PH_hs_0048815	1.08373	0.0405835	RPA1	replication protein A1, 70kDa
PH_hs_0032118	1.08333	0.0100836	RPGRIP1L	RPGRIP1-like
PH_hs_0002926	1.08206	0.0275694	ALPI	alkaline phosphatase, intestinal
PH_hs_0011508	1.08194	2.77707e-06	CCNB2	cyclin B2
PH_hs_0023673	1.08181	0.00241505	PDGFRB	platelet-derived growth factor receptor, beta polypeptide
PH_hs_0001037	1.08088	3.04592e-06	SIAE	sialic acid acetylesterase
PH_hs_0048239	1.08065	0.0419698	DPYSL5	dihydropyrimidinase-like 5
PH_hs_0044484	1.07974	0.04484	KCNH5	potassium voltage-gated channel, subfamily H (eag-related), member 5
PH_hs_0043489	1.07947	0.0196488	SIRPG	signal-regulatory protein gamma
PH_hs_0043029	1.07908	0.0222888	KBTBD13	kelch repeat and BTB (POZ) domain containing 13
PH_hs_0042970	1.07907	0.00608288	SYCE3	synaptonemal complex central element protein 3
PH_hs_0060079	1.07903	0.000936477	FAM122C	family with sequence similarity 122C
PH_hs_0031031	1.07814	0.0416866	ZNF462	zinc finger protein 462
PH_hs_0062271	1.07779	0.0352314	GSTM4|GSTM2|GSTM1|GSTM2P1	glutathione S-transferase mu 4|glutathione S-transferase mu 2 (muscle)|glutathione S-transferase mu 1|glutathione S-transferase mu 2 (muscle) pseudogene 1
PH_hs_0026573	1.07753	1.03521e-05	SAMM50	sorting and assembly machinery component 50 homolog (S. cerevisiae)
PH_hs_0040573	1.07751	0.00149002	USP54	ubiquitin specific peptidase 54
PH_hs_0034891	1.07746	0.0276139	ZBTB37	zinc finger and BTB domain containing 37
PH_hs_0022323	1.07731	2.00423e-05	ST5	suppression of tumorigenicity 5
PH_hs_0024459	1.07696	0.0343272	KCNQ3	potassium voltage-gated channel, KQT-like subfamily, member 3
PH_hs_0012663	1.07684	0.00465877	RASAL2	RAS protein activator like 2
PH_hs_0025570	1.07661	0.000545465	STAT5A	signal transducer and activator of transcription 5A
PH_hs_0025373	1.0763	0.000310701	MAP3K10	mitogen-activated protein kinase kinase kinase 10
PH_hs_0002206	1.07602	7.45909e-06	AKAP8	A kinase (PRKA) anchor protein 8
PH_hs_0035047	1.07593	0.000186636	LOC401286	uncharacterized LOC401286
PH_hs_0043344	1.07563	1.50673e-05	FBXL17	F-box and leucine-rich repeat protein 17
PH_hs_0012803	1.07556	7.47206e-05	ACOT11	acyl-CoA thioesterase 11
PH_hs_0045435	1.07542	2.06232e-05	PSMG4	proteasome (prosome, macropain) assembly chaperone 4
PH_hs_0010579	1.07542	0.0279132	MS4A5	membrane-spanning 4-domains, subfamily A, member 5
PH_hs_0028958	1.07529	0.00887932	KIR2DS2|KIR2DS4|KIR3DL2|KIR2DS5|KIR3DL3|KIR3DL3|KIR3DS1|KIR2DL3|KIR2DL2	killer cell immunoglobulin-like receptor, two domains, short cytoplasmic tail, 2|killer cell immunoglobulin-like receptor, two domains, short cytoplasmic tail, 4|killer cell immunoglobulin-like receptor, three domains, long cytoplasmic tail, 2|killer cell immunoglobulin-like receptor, two domains, short cytoplasmic tail, 5|killer cell immunoglobulin-like receptor, three domains, long cytoplasmic …
PH_hs_0061988	1.07529	0.007124	FPGT	fucose-1-phosphate guanylyltransferase
PH_hs_0048361	1.07435	0.000220197	ZNF720	zinc finger protein 720
PH_hs_0045544	1.07433	1.22689e-07	METTL2A	methyltransferase like 2A
PH_hs_0047450	1.07401	2.37502e-07	CSTF2T	cleavage stimulation factor, 3' pre-RNA, subunit 2, 64kDa, tau variant
PH_hs_0038225	1.07382	0.0326999	TTC22	tetratricopeptide repeat domain 22
PH_hs_0061484	1.07379	0.0133188	FRZB	frizzled-related protein
PH_hs_0043386	1.0736	2.16489e-09	TBCA	tubulin folding cofactor A
PH_hs_0032717	1.07346	0.0065431	PLEKHA8P1	pleckstrin homology domain containing, family A member 8 pseudogene 1
PH_hs_0003191	1.07302	0.0109206	C20orf85	chromosome 20 open reading frame 85
PH_hs_0001448	1.07279	5.17783e-07	MED1	mediator complex subunit 1
PH_hs_0062513	1.07262	3.71267e-06	MROH1|LOC377711	maestro heat-like repeat family member 1|HEAT repeat-containing protein 7A-like
PH_hs_0062186	1.07261	0.0299063	USP17L9P|USP17L29|USP17L28|USP17L27|USP17L26|USP17L24|USP17L25|USP17L30|USP17L22|USP17L21|USP17L20|USP17L19|USP17L18|USP17L17|USP17L11|USP17L12|USP17L10|USP17L15|USP17L1P|USP17L5|USP17L3|USP17L7|USP17L2|USP17L13|USP17L4|USP17L8	ubiquitin specific peptidase 17-like family member 9, pseudogene|ubiquitin specific peptidase 17-like family member 29|ubiquitin specific peptidase 17-like family member 28|ubiquitin specific peptidase 17-like family member 27|ubiquitin specific peptidase 17-like family member 26|ubiquitin specific peptidase 17-like family member 24|ubiquitin specific peptidase 17-like family member 25|ubiquitin …
PH_hs_0043140	1.07257	1.14113e-06	MICALL1	MICAL-like 1
PH_hs_0027318	1.07257	0.00213788	LY6G5C	lymphocyte antigen 6 complex, locus G5C
PH_hs_0007533	1.07252	0.00105348	DAPK2	death-associated protein kinase 2
PH_hs_0027401	1.07246	0.00797581	LOC101060623|GNRHR2	gonadotropin-releasing hormone II receptor-like|gonadotropin-releasing hormone (type 2) receptor 2
PH_hs_0028424	1.07212	0.0375469	ZNF446	zinc finger protein 446
PH_hs_0045312	1.0719	0.00480779	PCDHA9	protocadherin alpha 9
PH_hs_0031106	1.07095	0.0454039	EFNB3	ephrin-B3
PH_hs_0025513	1.07025	0.00201868	CCRN4L	CCR4 carbon catabolite repression 4-like (S. cerevisiae)
PH_hs_0061966	1.07011	0.0274793	PAFAH1B2	platelet-activating factor acetylhydrolase 1b, catalytic subunit 2 (30kDa)
PH_hs_0043517	1.07005	0.00182439	PHTF1	putative homeodomain transcription factor 1
PH_hs_0023747	1.06964	2.06402e-05	PRCP	prolylcarboxypeptidase (angiotensinase C)
PH_hs_0044180	1.06947	8.93491e-05	PPP1R21	protein phosphatase 1, regulatory subunit 21
PH_hs_0043733	1.06942	4.80925e-09	SEPT7	septin 7
PH_hs_0023990	1.06909	0.000127099	RDH10	retinol dehydrogenase 10 (all-trans)
PH_hs_0060516	1.06867	0.0119802	PSG6	pregnancy specific beta-1-glycoprotein 6
PH_hs_0005334	1.06767	0.0451168	C10orf68	chromosome 10 open reading frame 68
PH_hs_0046537	1.06764	0.0175403	ZNF429	zinc finger protein 429
PH_hs_0010826	1.06713	0.000349587	CRABP2	cellular retinoic acid binding protein 2
PH_hs_0043847	1.06696	5.69038e-06	ARL5A	ADP-ribosylation factor-like 5A
PH_hs_0016327	1.06611	5.39183e-07	NAPRT1	nicotinate phosphoribosyltransferase domain containing 1
PH_hs_0045842	1.06554	6.64312e-07	SP3	Sp3 transcription factor
PH_hs_0035778	1.06544	4.36847e-05	KIAA0930	KIAA0930
PH_hs_0047926	1.06521	0.000149024	MXD1	MAX dimerization protein 1
PH_hs_0000268	1.06514	0.0318437	TCN1	transcobalamin I (vitamin B12 binding protein, R binder family)
PH_hs_0044544	1.0648	0.0139366	PACSIN2	protein kinase C and casein kinase substrate in neurons 2
PH_hs_0045345	1.06464	0.000783716	ATP5A1	ATP synthase, H+ transporting, mitochondrial F1 complex, alpha subunit 1, cardiac muscle
PH_hs_0060192	1.06396	0.0168622	THAP3	THAP domain containing, apoptosis associated protein 3
PH_hs_0061339	1.06337	0.0180872	RBFOX1	RNA binding protein, fox-1 homolog (C. elegans) 1
PH_hs_0061906	1.06302	0.0251068	NOXRED1	NADP-dependent oxidoreductase domain containing 1
[truncated: 4,160 more rows]
